# Supplementary material for: Cost-effectiveness analysis of eight first-line treatments for metastatic hormone-sensitive prostate cancer in China
Source: Front Pharmacol. 2025 Nov 28;16:1684966. doi: 10.3389/fphar.2025.1684966 (PMC12698425; doi:10.3389/fphar.2025.1684966)
Supplement: Supplementary file 2 [file Supplementaryfile2.xlsx]

## Sheet: Table S1
Table S1. Health state transition probability.
ADT			Docetaxel + ADT			Darotamide + Docetaxel + ADT			Abiraterone + Docetaxel + ADT			Abiraterone + ADT			Apalutamide + ADT			Enzalutamide +ADT			Rezvilutamide + ADT
time	PFS	OS	time	PFS	OS	time	PFS	OS	time	PFS	OS	time	PFS	OS	time	PFS	OS	time	PFS	OS	time	PFS	OS
0	1	1	0	1	1	0	1	1	0	1	1	0	1	1	0	1	1	0	1	1	0	1	1
0.3	0.999087	0.999991	0.3	0.999841	0.999997	0.3	0.997787	0.999997	0.3	0.99976	0.999998	0.3	0.999743	0.999976	0.3	0.998838	0.999995	0.3	0.999829	0.999994	0.3	0.999767	0.999963
0.6	0.998175	0.999982	0.6	0.999683	0.999993	0.6	0.995575	0.999993	0.6	0.99952	0.999996	0.6	0.999486	0.999951	0.6	0.997677	0.99999	0.6	0.999659	0.999987	0.6	0.999534	0.999925
0.9	0.997262	0.999973	0.9	0.999524	0.99999	0.9	0.993362	0.99999	0.9	0.999279	0.999994	0.9	0.99923	0.999927	0.9	0.996515	0.999984	0.9	0.999488	0.999981	0.9	0.999301	0.999888
1.2	0.994246	0.999881	1.2	0.99855	0.999947	1.2	0.990909	0.999951	1.2	0.99839	0.999966	1.2	0.998324	0.999777	1.2	0.993174	0.999934	1.2	0.998859	0.999932	1.2	0.99846	0.999686
1.5	0.990179	0.999747	1.5	0.997168	0.999884	1.5	0.988337	0.999895	1.5	0.997175	0.999925	1.5	0.997095	0.999563	1.5	0.988744	0.99986	1.5	0.998	0.99986	1.5	0.997316	0.9994
1.8	0.986111	0.999614	1.8	0.995786	0.999822	1.8	0.985764	0.999839	1.8	0.995961	0.999884	1.8	0.995865	0.99935	1.8	0.984313	0.999786	1.8	0.997142	0.999789	1.8	0.996171	0.999115
2.1	0.981229	0.999382	2.1	0.993826	0.999702	2.1	0.983144	0.999735	2.1	0.994412	0.999805	2.1	0.994328	0.999033	2.1	0.979159	0.999658	2.1	0.996051	0.999673	2.1	0.99473	0.998707
2.4	0.974718	0.998952	2.4	0.990709	0.999467	2.4	0.980431	0.999538	2.4	0.992196	0.999649	2.4	0.992176	0.998506	2.4	0.972556	0.999419	2.4	0.994494	0.999465	2.4	0.992698	0.998052
2.7	0.968206	0.998522	2.7	0.987591	0.999232	2.7	0.977718	0.99934	2.7	0.989979	0.999493	2.7	0.990024	0.99798	2.7	0.965953	0.999181	2.7	0.992936	0.999258	2.7	0.990665	0.997397
3	0.961695	0.998092	3	0.984474	0.998997	3	0.975005	0.999143	3	0.987762	0.999337	3	0.987873	0.997453	3	0.95935	0.998942	3	0.991379	0.999051	3	0.988633	0.996742
3.3	0.95376	0.99727	3.3	0.979788	0.998507	3.3	0.972206	0.99874	3.3	0.98475	0.999003	3.3	0.985032	0.996588	3.3	0.951594	0.998479	3.3	0.989268	0.998672	3.3	0.985925	0.995713
3.6	0.945825	0.996447	3.6	0.975103	0.998016	3.6	0.969408	0.998337	3.6	0.981738	0.998668	3.6	0.982191	0.995723	3.6	0.943837	0.998015	3.6	0.987157	0.998293	3.6	0.983217	0.994685
3.9	0.93789	0.995625	3.9	0.970418	0.997525	3.9	0.966609	0.997934	3.9	0.978726	0.998333	3.9	0.979351	0.994858	3.9	0.93608	0.997552	3.9	0.985046	0.997913	3.9	0.980509	0.993656
4.2	0.929462	0.994522	4.2	0.964913	0.99683	4.2	0.963772	0.997373	4.2	0.975318	0.997854	4.2	0.976183	0.993779	4.2	0.927961	0.996922	4.2	0.982656	0.997412	4.2	0.977475	0.992402
4.5	0.920788	0.993279	4.5	0.958999	0.996032	4.5	0.960916	0.996732	4.5	0.971712	0.997303	4.5	0.972851	0.992593	4.5	0.919662	0.996209	4.5	0.980127	0.996849	4.5	0.974278	0.991035
4.8	0.912114	0.992036	4.8	0.953084	0.995234	4.8	0.95806	0.996091	4.8	0.968105	0.996751	4.8	0.969519	0.991408	4.8	0.911363	0.995496	4.8	0.977598	0.996286	4.8	0.971081	0.989669
5.1	0.903336	0.990657	5.1	0.946896	0.99433	5.1	0.955191	0.995367	5.1	0.964355	0.996122	5.1	0.966073	0.990127	5.1	0.903002	0.994699	5.1	0.974966	0.995662	5.1	0.967769	0.988205
5.4	0.894352	0.989006	5.4	0.940157	0.993214	5.4	0.952294	0.994479	5.4	0.960316	0.995337	5.4	0.9624	0.988654	5.4	0.89452	0.993735	5.4	0.972127	0.994918	5.4	0.964227	0.986547
5.7	0.885368	0.987355	5.7	0.933419	0.992097	5.7	0.949398	0.99359	5.7	0.956278	0.994552	5.7	0.958726	0.987182	5.7	0.886038	0.99277	5.7	0.969289	0.994174	5.7	0.960684	0.984889
6	0.876384	0.985704	6	0.926681	0.990981	6	0.946502	0.992702	6	0.95224	0.993767	6	0.955052	0.98571	6	0.877555	0.991806	6	0.96645	0.99343	6	0.957141	0.98323
6.3	0.867354	0.983678	6.3	0.919403	0.989551	6.3	0.943578	0.991571	6.3	0.947895	0.992748	6.3	0.951145	0.983988	6.3	0.869103	0.9906	6.3	0.963386	0.992515	6.3	0.953359	0.981326
6.6	0.858325	0.981651	6.6	0.912125	0.98812	6.6	0.940654	0.990439	6.6	0.943551	0.991728	6.6	0.947239	0.982267	6.6	0.860652	0.989395	6.6	0.960321	0.991599	6.6	0.949577	0.979421
6.9	0.849296	0.979624	6.9	0.904847	0.98669	6.9	0.937729	0.989308	6.9	0.939206	0.990708	6.9	0.943332	0.980545	6.9	0.8522	0.98819	6.9	0.957257	0.990684	6.9	0.945795	0.977517
7.2	0.840346	0.977375	7.2	0.897345	0.985079	7.2	0.934792	0.988024	7.2	0.934722	0.989537	7.2	0.939324	0.978682	7.2	0.843852	0.986835	7.2	0.954084	0.989662	7.2	0.941906	0.975475
7.5	0.831436	0.975014	7.5	0.889731	0.983377	7.5	0.931848	0.986663	7.5	0.930167	0.98829	7.5	0.935265	0.976747	7.5	0.835557	0.985407	7.5	0.950858	0.988588	7.5	0.937964	0.973366
7.8	0.822525	0.972653	7.8	0.882116	0.981676	7.8	0.928905	0.985302	7.8	0.925612	0.987044	7.8	0.931207	0.974813	7.8	0.827262	0.983978	7.8	0.947631	0.987514	7.8	0.934022	0.971256
8.1	0.813687	0.970195	8.1	0.874438	0.979878	8.1	0.925957	0.983871	8.1	0.921012	0.985726	8.1	0.927117	0.972818	8.1	0.819044	0.982481	8.1	0.944367	0.986392	8.1	0.930046	0.969091
8.4	0.804995	0.967543	8.4	0.866631	0.977888	8.4	0.923	0.982298	8.4	0.916321	0.984265	8.4	0.922966	0.970703	8.4	0.81098	0.980849	8.4	0.941027	0.985174	8.4	0.926002	0.966812
8.7	0.796303	0.96489	8.7	0.858825	0.975899	8.7	0.920044	0.980724	8.7	0.911629	0.982805	8.7	0.918815	0.968589	8.7	0.802916	0.979217	8.7	0.937688	0.983955	8.7	0.921959	0.964534
9	0.787611	0.962238	9	0.851019	0.973909	9	0.917087	0.979151	9	0.906938	0.981344	9	0.914664	0.966474	9	0.794852	0.977585	9	0.934348	0.982737	9	0.917916	0.962255
9.3	0.779196	0.959337	9.3	0.843225	0.971691	9.3	0.914123	0.977385	9.3	0.902166	0.979686	9.3	0.910465	0.964209	9.3	0.78706	0.975771	9.3	0.930933	0.981389	9.3	0.913816	0.959839
9.6	0.770781	0.956435	9.6	0.835432	0.969473	9.6	0.911159	0.975619	9.6	0.897394	0.978028	9.6	0.906266	0.961944	9.6	0.779268	0.973957	9.6	0.927518	0.980041	9.6	0.909716	0.957423
9.9	0.762366	0.953534	9.9	0.827638	0.967255	9.9	0.908196	0.973854	9.9	0.892622	0.97637	9.9	0.902067	0.959678	9.9	0.771476	0.972142	9.9	0.924103	0.978693	9.9	0.905616	0.955006
10.2	0.754157	0.950492	10.2	0.819842	0.964895	10.2	0.90523	0.971972	10.2	0.887825	0.974592	10.2	0.897858	0.95733	10.2	0.763879	0.970221	10.2	0.920658	0.977267	10.2	0.901501	0.952516
10.5	0.746051	0.947381	10.5	0.812046	0.962464	10.5	0.902263	0.970033	10.5	0.883016	0.972754	10.5	0.893644	0.95494	10.5	0.75638	0.968245	10.5	0.917197	0.975803	10.5	0.897378	0.949988
10.8	0.737945	0.944269	10.8	0.804249	0.960034	10.8	0.899296	0.968094	10.8	0.878207	0.970917	10.8	0.889431	0.95255	10.8	0.748881	0.96627	10.8	0.913736	0.974339	10.8	0.893255	0.947461
11.1	0.729947	0.941099	11.1	0.79652	0.957548	11.1	0.896329	0.966104	11.1	0.873396	0.969025	11.1	0.88522	0.950125	11.1	0.741482	0.964247	11.1	0.910267	0.972841	11.1	0.889133	0.944903
11.4	0.722166	0.937813	11.4	0.788927	0.954951	11.4	0.893363	0.964011	11.4	0.868582	0.967025	11.4	0.881017	0.947633	11.4	0.734284	0.96213	11.4	0.906783	0.971274	11.4	0.885013	0.942287
11.7	0.714385	0.934527	11.7	0.781333	0.952355	11.7	0.890396	0.961919	11.7	0.863769	0.965025	11.7	0.876814	0.94514	11.7	0.727086	0.960013	11.7	0.903299	0.969707	11.7	0.880892	0.939671
12	0.706604	0.931241	12	0.77374	0.949758	12	0.88743	0.959826	12	0.858955	0.963026	12	0.872611	0.942648	12	0.719887	0.957895	12	0.899815	0.96814	12	0.876772	0.937054
12.3	0.699151	0.927812	12.3	0.766189	0.946984	12.3	0.884467	0.957598	12.3	0.854162	0.960882	12.3	0.868436	0.940072	12.3	0.71299	0.955655	12.3	0.896326	0.966482	12.3	0.872673	0.934368
12.6	0.691699	0.924384	12.6	0.758639	0.94421	12.6	0.881504	0.95537	12.6	0.84937	0.958737	12.6	0.864262	0.937496	12.6	0.706092	0.953414	12.6	0.892836	0.964824	12.6	0.868575	0.931682
12.9	0.684246	0.920955	12.9	0.751089	0.941436	12.9	0.878542	0.953142	12.9	0.844577	0.956593	12.9	0.860088	0.93492	12.9	0.699194	0.951174	12.9	0.889347	0.963166	12.9	0.864476	0.928996
13.2	0.677011	0.91745	13.2	0.743749	0.938571	13.2	0.875583	0.950836	13.2	0.839812	0.954364	13.2	0.855943	0.9323	13.2	0.692493	0.948862	13.2	0.885864	0.961456	13.2	0.860402	0.926274
13.5	0.669884	0.913906	13.5	0.736513	0.935661	13.5	0.872626	0.94849	13.5	0.83506	0.952092	13.5	0.851812	0.929658	13.5	0.68589	0.946516	13.5	0.882383	0.959718	13.5	0.85634	0.923535
13.8	0.662758	0.910363	13.8	0.729277	0.93275	13.8	0.869669	0.946144	13.8	0.830308	0.94982	13.8	0.847681	0.927015	13.8	0.679287	0.944169	13.8	0.878902	0.957981	13.8	0.852277	0.920795
14.1	0.655737	0.906789	14.1	0.722125	0.929813	14.1	0.866716	0.943764	14.1	0.825574	0.947511	14.1	0.843568	0.924356	14.1	0.672779	0.941791	14.1	0.875428	0.95622	14.1	0.848231	0.918042
14.4	0.648928	0.903156	14.4	0.715141	0.926823	14.4	0.863767	0.941316	14.4	0.820878	0.945127	14.4	0.839491	0.921661	14.4	0.666463	0.939353	14.4	0.871968	0.954413	14.4	0.844216	0.915263
14.7	0.642119	0.899523	14.7	0.708156	0.923833	14.7	0.860819	0.938867	14.7	0.816181	0.942743	14.7	0.835414	0.918967	14.7	0.660146	0.936915	14.7	0.868507	0.952606	14.7	0.840201	0.912484
15	0.635311	0.895889	15	0.701172	0.920843	15	0.857871	0.936419	15	0.811485	0.940359	15	0.831337	0.916272	15	0.653829	0.934477	15	0.865046	0.950799	15	0.836186	0.909705
15.3	0.62881	0.892188	15.3	0.694411	0.917779	15.3	0.854932	0.933884	15.3	0.806855	0.937878	15.3	0.827322	0.913538	15.3	0.647787	0.931962	15.3	0.861613	0.948932	15.3	0.832227	0.906897
15.6	0.622309	0.888486	15.6	0.68765	0.914714	15.6	0.851994	0.931348	15.6	0.802225	0.935397	15.6	0.823306	0.910804	15.6	0.641745	0.929446	15.6	0.858181	0.947065	15.6	0.828268	0.90409
15.9	0.615807	0.884785	15.9	0.680889	0.911649	15.9	0.849056	0.928812	15.9	0.797595	0.932915	15.9	0.819291	0.90807	15.9	0.635704	0.926931	15.9	0.854748	0.945197	15.9	0.824308	0.901283
16.2	0.609503	0.88105	16.2	0.674354	0.908491	16.2	0.846126	0.926227	16.2	0.793016	0.930378	16.2	0.81532	0.905317	16.2	0.629838	0.924372	16.2	0.851339	0.943295	16.2	0.82039	0.898464
16.5	0.603298	0.877299	16.5	0.667932	0.905286	16.5	0.8432	0.923616	16.5	0.788461	0.927813	16.5	0.811372	0.902554	16.5	0.62406	0.921792	16.5	0.847941	0.941376	16.5	0.816493	0.895638
16.8	0.597092	0.873548	16.8	0.661509	0.902081	16.8	0.840274	0.921006	16.8	0.783907	0.925247	16.8	0.807424	0.89979	16.8	0.618282	0.919212	16.8	0.844544	0.939456	16.8	0.812595	0.892813
17.1	0.59098	0.869786	17.1	0.655139	0.898871	17.1	0.837353	0.918375	17.1	0.779379	0.922658	17.1	0.803499	0.897021	17.1	0.612588	0.916614	17.1	0.841159	0.937522	17.1	0.80872	0.889985
17.4	0.585057	0.866001	17.4	0.648875	0.895651	17.4	0.83444	0.915703	17.4	0.774906	0.920021	17.4	0.799622	0.894238	17.4	0.607061	0.91398	17.4	0.837802	0.935558	17.4	0.804889	0.88715
17.7	0.579133	0.862217	17.7	0.64261	0.89243	17.7	0.831527	0.91303	17.7	0.770433	0.917384	17.7	0.795745	0.891455	17.7	0.601534	0.911346	17.7	0.834445	0.933593	17.7	0.801057	0.884315
18	0.57321	0.858433	18	0.636346	0.88921	18	0.828615	0.910357	18	0.76596	0.914747	18	0.791868	0.888672	18	0.596008	0.908713	18	0.831087	0.931629	18	0.797226	0.88148
18.3	0.567556	0.854629	18.3	0.630269	0.885959	18.3	0.825717	0.907633	18.3	0.761572	0.912049	18.3	0.788065	0.885877	18.3	0.59072	0.906035	18.3	0.827774	0.929627	18.3	0.793464	0.878643
18.6	0.561901	0.850826	18.6	0.624193	0.882708	18.6	0.822819	0.904909	18.6	0.757185	0.909352	18.6	0.784262	0.883082	18.6	0.585433	0.903358	18.6	0.824461	0.927625	18.6	0.789702	0.875805
18.9	0.556247	0.847022	18.9	0.618116	0.879457	18.9	0.819921	0.902185	18.9	0.752798	0.906654	18.9	0.780458	0.880287	18.9	0.580146	0.90068	18.9	0.821147	0.925623	18.9	0.78594	0.872968
19.2	0.550763	0.843214	19.2	0.612199	0.876162	19.2	0.817033	0.899432	19.2	0.74847	0.903923	19.2	0.776706	0.877489	19.2	0.57501	0.89798	19.2	0.817866	0.9236	19.2	0.782225	0.870133
19.5	0.545364	0.839403	19.5	0.606363	0.872844	19.5	0.814151	0.896666	19.5	0.744171	0.901176	19.5	0.772978	0.874689	19.5	0.569949	0.895268	19.5	0.8146	0.921566	19.5	0.778534	0.867299
19.8	0.539965	0.835593	19.8	0.600526	0.869527	19.8	0.811269	0.8939	19.8	0.739873	0.898428	19.8	0.76925	0.871888	19.8	0.564889	0.892556	19.8	0.811334	0.919532	19.8	0.774844	0.864465
20.1	0.534647	0.831784	20.1	0.594756	0.866212	20.1	0.808393	0.891123	20.1	0.735604	0.895666	20.1	0.765548	0.869089	20.1	0.559901	0.889835	20.1	0.808084	0.917489	20.1	0.771177	0.861634
20.4	0.529491	0.827977	20.4	0.589123	0.862899	20.4	0.805528	0.888323	20.4	0.731397	0.892877	20.4	0.761897	0.866289	20.4	0.555056	0.887096	20.4	0.804867	0.915429	20.4	0.767559	0.858809
20.7	0.524335	0.824169	20.7	0.583489	0.859587	20.7	0.802662	0.885524	20.7	0.727189	0.890088	20.7	0.758246	0.86349	20.7	0.550211	0.884357	20.7	0.801651	0.913368	20.7	0.76394	0.855984
21	0.519178	0.820362	21	0.577855	0.856275	21	0.799797	0.882724	21	0.722981	0.887299	21	0.754595	0.860691	21	0.545366	0.881618	21	0.798434	0.911308	21	0.760322	0.853159
21.3	0.514252	0.816568	21.3	0.572509	0.852882	21.3	0.79695	0.879899	21.3	0.718865	0.884478	21.3	0.75102	0.857897	21.3	0.540726	0.87886	21.3	0.795269	0.909226	21.3	0.756777	0.850348
21.6	0.509325	0.812773	21.6	0.567163	0.84949	21.6	0.794102	0.877074	21.6	0.71475	0.881656	21.6	0.747446	0.855103	21.6	0.536085	0.876101	21.6	0.792103	0.907144	21.6	0.753232	0.847536
21.9	0.504399	0.808978	21.9	0.561817	0.846098	21.9	0.791255	0.874249	21.9	0.710634	0.878834	21.9	0.743871	0.85231	21.9	0.531445	0.873343	21.9	0.788937	0.905062	21.9	0.749687	0.844724
22.2	0.499617	0.805197	22.2	0.556582	0.842733	22.2	0.78842	0.871412	22.2	0.706579	0.875996	22.2	0.740348	0.849523	22.2	0.526933	0.870576	22.2	0.785806	0.902969	22.2	0.746191	0.841923
22.5	0.494908	0.801422	22.5	0.551401	0.839381	22.5	0.785591	0.868569	22.5	0.702555	0.873149	22.5	0.73685	0.84674	22.5	0.522486	0.867804	22.5	0.782693	0.90087	22.5	0.742719	0.839128
22.8	0.490199	0.797648	22.8	0.546221	0.836029	22.8	0.782763	0.865725	22.8	0.698532	0.870301	22.8	0.733352	0.843956	22.8	0.518039	0.865032	22.8	0.779579	0.898771	22.8	0.739247	0.836334
23.1	0.485559	0.793882	23.1	0.541093	0.832683	23.1	0.77994	0.862878	23.1	0.694538	0.867448	23.1	0.729879	0.841177	23.1	0.513654	0.862258	23.1	0.776483	0.896668	23.1	0.7358	0.833545
23.4	0.481056	0.790134	23.4	0.53607	0.829346	23.4	0.777131	0.860022	23.4	0.690606	0.864583	23.4	0.726457	0.838407	23.4	0.50939	0.859478	23.4	0.773423	0.894555	23.4	0.732401	0.83077
23.7	0.476553	0.786385	23.7	0.531046	0.826009	23.7	0.774321	0.857166	23.7	0.686675	0.861717	23.7	0.723035	0.835638	23.7	0.505126	0.856699	23.7	0.770362	0.892443	23.7	0.729002	0.827995
24	0.47205	0.782637	24	0.526023	0.822672	24	0.771512	0.854311	24	0.682743	0.858852	24	0.719613	0.832868	24	0.500863	0.853919	24	0.767301	0.890331	24	0.725603	0.82522
24.3	0.467742	0.778921	24.3	0.521236	0.819382	24.3	0.768722	0.851448	24.3	0.678902	0.855973	24.3	0.716266	0.830115	24.3	0.496773	0.851137	24.3	0.764294	0.888209	24.3	0.722276	0.822468
24.6	0.463434	0.775205	24.6	0.516449	0.816091	24.6	0.765933	0.848586	24.6	0.675061	0.853095	24.6	0.712919	0.827363	24.6	0.492683	0.848355	24.6	0.761286	0.886087	24.6	0.718949	0.819716
24.9	0.459126	0.771489	24.9	0.511662	0.812801	24.9	0.763144	0.845724	24.9	0.671221	0.850217	24.9	0.709572	0.82461	24.9	0.488593	0.845573	24.9	0.758278	0.883965	24.9	0.715623	0.816964
25.2	0.454941	0.767797	25.2	0.507025	0.809523	25.2	0.760368	0.84286	25.2	0.66744	0.847334	25.2	0.706274	0.82187	25.2	0.484613	0.842792	25.2	0.755306	0.881839	25.2	0.712344	0.814228
25.5	0.450818	0.764118	25.5	0.502462	0.80625	25.5	0.757599	0.839996	25.5	0.66369	0.844449	25.5	0.703001	0.819137	25.5	0.480687	0.840011	25.5	0.752352	0.879711	25.5	0.709089	0.8115
25.8	0.446694	0.760439	25.8	0.497899	0.802978	25.8	0.75483	0.837132	25.8	0.659939	0.841564	25.8	0.699728	0.816404	25.8	0.476762	0.83723	25.8	0.749397	0.877582	25.8	0.705833	0.808773
26.1	0.442629	0.756773	26.1	0.493405	0.799679	26.1	0.752068	0.834269	26.1	0.656218	0.838678	26.1	0.69648	0.813678	26.1	0.472889	0.834452	26.1	0.74646	0.875453	26.1	0.702602	0.806054
26.4	0.43868	0.753134	26.4	0.489052	0.796327	26.4	0.74932	0.831407	26.4	0.652557	0.835791	26.4	0.693279	0.810967	26.4	0.469119	0.831677	26.4	0.743559	0.873321	26.4	0.699417	0.803354
26.7	0.434731	0.749496	26.7	0.484699	0.792976	26.7	0.746572	0.828546	26.7	0.648895	0.832903	26.7	0.690079	0.808256	26.7	0.46535	0.828902	26.7	0.740658	0.871189	26.7	0.696232	0.800653
27	0.430782	0.745857	27	0.480346	0.789625	27	0.743824	0.825684	27	0.645233	0.830016	27	0.686879	0.805545	27	0.46158	0.826127	27	0.737756	0.869057	27	0.693047	0.797952
27.3	0.426998	0.742262	27.3	0.476141	0.786328	27.3	0.741098	0.822829	27.3	0.641659	0.827131	27.3	0.68375	0.802858	27.3	0.457959	0.823361	27.3	0.734907	0.866924	27.3	0.689931	0.79528
27.6	0.423214	0.738668	27.6	0.471936	0.783031	27.6	0.738371	0.819974	27.6	0.638085	0.824245	27.6	0.680621	0.80017	27.6	0.454338	0.820594	27.6	0.732058	0.864791	27.6	0.686816	0.792607
27.9	0.419431	0.735073	27.9	0.467732	0.779734	27.9	0.735645	0.81712	27.9	0.634511	0.82136	27.9	0.677492	0.797483	27.9	0.450716	0.817828	27.9	0.72921	0.862658	27.9	0.6837	0.789935
28.2	0.415751	0.731509	28.2	0.463611	0.776451	28.2	0.732933	0.814271	28.2	0.630994	0.818479	28.2	0.674409	0.794813	28.2	0.447188	0.81507	28.2	0.726396	0.860526	28.2	0.680629	0.787282
28.5	0.412124	0.727961	28.5	0.459532	0.773176	28.5	0.730229	0.811426	28.5	0.627505	0.8156	28.5	0.67135	0.792151	28.5	0.443707	0.812316	28.5	0.723599	0.858394	28.5	0.677581	0.784639
28.8	0.408497	0.724413	28.8	0.455454	0.7699	28.8	0.727524	0.808582	28.8	0.624017	0.81272	28.8	0.668291	0.78949	28.8	0.440226	0.809562	28.8	0.720802	0.856262	28.8	0.674534	0.781996
29.1	0.404919	0.720881	29.1	0.451395	0.766646	29.1	0.724827	0.805741	29.1	0.620556	0.809844	29.1	0.665255	0.786837	29.1	0.436789	0.806813	29.1	0.718023	0.854131	29.1	0.671508	0.779363
29.4	0.40144	0.717382	29.4	0.447377	0.763433	29.4	0.722145	0.802909	29.4	0.617152	0.806974	29.4	0.662264	0.784202	29.4	0.433441	0.804074	29.4	0.715278	0.852003	29.4	0.668526	0.77675
29.7	0.397962	0.713882	29.7	0.443359	0.76022	29.7	0.719463	0.800077	29.7	0.613747	0.804104	29.7	0.659273	0.781568	29.7	0.430093	0.801334	29.7	0.712532	0.849875	29.7	0.665545	0.774137
30	0.394483	0.710383	30	0.439341	0.757007	30	0.71678	0.797245	30	0.610343	0.801235	30	0.656282	0.778933	30	0.426745	0.798595	30	0.709787	0.847746	30	0.662564	0.771525
30.3	0.391144	0.706934	30.3	0.435474	0.753854	30.3	0.714121	0.794429	30.3	0.60702	0.798377	30.3	0.653358	0.776326	30.3	0.423523	0.795873	30.3	0.707093	0.845623	30.3	0.659647	0.768944
30.6	0.387806	0.703485	30.6	0.431607	0.750701	30.6	0.711461	0.791613	30.6	0.603698	0.79552	30.6	0.650434	0.77372	30.6	0.420302	0.79315	30.6	0.704399	0.843499	30.6	0.656731	0.766362
30.9	0.384468	0.700037	30.9	0.42774	0.747548	30.9	0.708801	0.788797	30.9	0.600376	0.792662	30.9	0.64751	0.771113	30.9	0.41708	0.790428	30.9	0.701705	0.841376	30.9	0.653814	0.763781
31.2	0.381218	0.696622	31.2	0.423996	0.744398	31.2	0.706157	0.785993	31.2	0.597107	0.789815	31.2	0.644629	0.768526	31.2	0.413939	0.787718	31.2	0.699044	0.839257	31.2	0.65094	0.761221
31.5	0.378013	0.693226	31.5	0.420312	0.74125	31.5	0.70352	0.783195	31.5	0.593865	0.786973	31.5	0.64177	0.765948	31.5	0.410837	0.785015	31.5	0.696399	0.837141	31.5	0.648088	0.758671
31.8	0.374808	0.689829	31.8	0.416629	0.738102	31.8	0.700883	0.780397	31.8	0.590622	0.784131	31.8	0.638911	0.763371	31.8	0.407736	0.782312	31.8	0.693755	0.835024	31.8	0.645235	0.756122
32.1	0.371645	0.68645	32.1	0.413	0.734975	32.1	0.698254	0.777606	32.1	0.587406	0.781295	32.1	0.636073	0.760803	32.1	0.404672	0.779616	32.1	0.691127	0.832911	32.1	0.642402	0.753583
32.4	0.368566	0.683106	32.4	0.409482	0.731891	32.4	0.695641	0.774828	32.4	0.584242	0.77847	32.4	0.633277	0.758255	32.4	0.401685	0.776933	32.4	0.688533	0.830802	32.4	0.639612	0.751066
32.7	0.365488	0.679762	32.7	0.405964	0.728807	32.7	0.693027	0.772051	32.7	0.581078	0.775646	32.7	0.630481	0.755707	32.7	0.398698	0.774251	32.7	0.685938	0.828694	32.7	0.636821	0.748549
33	0.362409	0.676418	33	0.402446	0.725723	33	0.690413	0.769273	33	0.577914	0.772821	33	0.627686	0.753159	33	0.39571	0.771568	33	0.683343	0.826586	33	0.63403	0.746032
33.3	0.35945	0.673128	33.3	0.399103	0.722676	33.3	0.687823	0.766517	33.3	0.574827	0.770016	33.3	0.624952	0.750642	33.3	0.392831	0.768908	33.3	0.680796	0.824487	33.3	0.6313	0.743548
33.6	0.356491	0.669838	33.6	0.395759	0.719628	33.6	0.685232	0.763761	33.6	0.571739	0.767212	33.6	0.622218	0.748124	33.6	0.389953	0.766248	33.6	0.678249	0.822389	33.6	0.628569	0.741063
33.9	0.353533	0.666548	33.9	0.392416	0.716581	33.9	0.682642	0.761006	33.9	0.568651	0.764407	33.9	0.619485	0.745607	33.9	0.387074	0.763588	33.9	0.675703	0.82029	33.9	0.625839	0.738579
34.2	0.35065	0.663294	34.2	0.389116	0.713589	34.2	0.680067	0.758266	34.2	0.565613	0.761617	34.2	0.616791	0.74311	34.2	0.384264	0.760944	34.2	0.673188	0.818198	34.2	0.623148	0.736117
34.5	0.347805	0.660058	34.5	0.385838	0.710624	34.5	0.6775	0.755534	34.5	0.5626	0.758833	34.5	0.614117	0.740623	34.5	0.381488	0.758308	34.5	0.670689	0.816111	34.5	0.620477	0.733665
34.8	0.34496	0.656822	34.8	0.38256	0.70766	34.8	0.674933	0.752802	34.8	0.559587	0.75605	34.8	0.611444	0.738137	34.8	0.378713	0.755672	34.8	0.66819	0.814023	34.8	0.617805	0.731214
35.1	0.342152	0.653605	35.1	0.379313	0.704661	35.1	0.672374	0.750078	35.1	0.556598	0.753275	35.1	0.60879	0.73566	35.1	0.37597	0.753044	35.1	0.665706	0.811939	35.1	0.615153	0.728773
35.4	0.339415	0.650424	35.4	0.376128	0.701594	35.4	0.669831	0.747371	35.4	0.553657	0.750515	35.4	0.606175	0.733205	35.4	0.373293	0.750433	35.4	0.663254	0.809863	35.4	0.612539	0.726355
35.7	0.336678	0.647243	35.7	0.372943	0.698527	35.7	0.667287	0.744664	35.7	0.550716	0.747755	35.7	0.60356	0.730749	35.7	0.370616	0.747821	35.7	0.660801	0.807787	35.7	0.609926	0.723936
36	0.333942	0.644061	36	0.369758	0.69546	36	0.664744	0.741957	36	0.547775	0.744995	36	0.600945	0.728294	36	0.367939	0.74521	36	0.658349	0.805711	36	0.607312	0.721518
36.3	0.331308	0.640935	36.3	0.36673	0.692538	36.3	0.662225	0.739276	36.3	0.544904	0.74226	36.3	0.598387	0.72587	36.3	0.365355	0.742625	36.3	0.655942	0.803647	36.3	0.604754	0.719133
36.6	0.328675	0.637808	36.6	0.363702	0.689617	36.6	0.659705	0.736595	36.6	0.542033	0.739525	36.6	0.595829	0.723446	36.6	0.362772	0.740039	36.6	0.653535	0.801584	36.6	0.602196	0.716747
36.9	0.326041	0.634682	36.9	0.360674	0.686695	36.9	0.657185	0.733914	36.9	0.539163	0.736789	36.9	0.593271	0.721022	36.9	0.360188	0.737454	36.9	0.651128	0.79952	36.9	0.599639	0.714362
37.2	0.323473	0.631592	37.2	0.357712	0.683802	37.2	0.654682	0.731251	37.2	0.536338	0.734071	37.2	0.590751	0.718619	37.2	0.357664	0.734886	37.2	0.648751	0.797466	37.2	0.597117	0.711999
37.5	0.320937	0.62852	37.5	0.354784	0.680923	37.5	0.652186	0.728598	37.5	0.533536	0.731362	37.5	0.588248	0.716226	37.5	0.35517	0.732328	37.5	0.646389	0.795416	37.5	0.594614	0.709646
37.8	0.318401	0.625449	37.8	0.351855	0.678045	37.8	0.64969	0.725944	37.8	0.530734	0.728653	37.8	0.585746	0.713834	37.8	0.352676	0.729769	37.8	0.644026	0.793367	37.8	0.592111	0.707294
38.1	0.315896	0.622395	38.1	0.348963	0.675175	38.1	0.647203	0.7233	38.1	0.527954	0.725953	38.1	0.583262	0.711452	38.1	0.35021	0.72722	38.1	0.641679	0.791321	38.1	0.589625	0.704953
38.4	0.313454	0.619378	38.4	0.346145	0.672323	38.4	0.644731	0.720674	38.4	0.525219	0.72327	38.4	0.580813	0.709091	38.4	0.347801	0.724689	38.4	0.63936	0.789286	38.4	0.587175	0.702633
38.7	0.311011	0.616361	38.7	0.343327	0.669472	38.7	0.642259	0.718049	38.7	0.522483	0.720588	38.7	0.578365	0.70673	38.7	0.345392	0.722158	38.7	0.637042	0.78725	38.7	0.584725	0.700314
39	0.308569	0.613343	39	0.340509	0.66662	39	0.639787	0.715423	39	0.519748	0.717906	39	0.575917	0.704369	39	0.342983	0.719627	39	0.634723	0.785215	39	0.582275	0.697994
39.3	0.306215	0.61038	39.3	0.337791	0.663837	39.3	0.63734	0.712826	39.3	0.517077	0.715251	39.3	0.573521	0.70204	39.3	0.340656	0.717123	39.3	0.632447	0.783194	39.3	0.579877	0.695708
39.6	0.303861	0.607417	39.6	0.335073	0.661053	39.6	0.634892	0.71023	39.6	0.514406	0.712597	39.6	0.571125	0.699711	39.6	0.338328	0.71462	39.6	0.630172	0.781174	39.6	0.577479	0.693421
39.9	0.301507	0.604454	39.9	0.332354	0.65827	39.9	0.632444	0.707633	39.9	0.511736	0.709942	39.9	0.56873	0.697381	39.9	0.336	0.712117	39.9	0.627896	0.779153	39.9	0.57508	0.691134
40.2	0.299209	0.601527	40.2	0.329747	0.65547	40.2	0.630012	0.705056	40.2	0.509107	0.707307	40.2	0.566368	0.695073	40.2	0.333724	0.709633	40.2	0.625648	0.777143	40.2	0.572716	0.688869
40.5	0.29694	0.598618	40.5	0.327196	0.652663	40.5	0.627589	0.702488	40.5	0.506499	0.704681	40.5	0.564023	0.692776	40.5	0.331474	0.707159	40.5	0.623414	0.775137	40.5	0.570368	0.686615
40.8	0.294671	0.595709	40.8	0.324645	0.649855	40.8	0.625165	0.699921	40.8	0.503892	0.702055	40.8	0.561679	0.690478	40.8	0.329224	0.704684	40.8	0.62118	0.773132	40.8	0.56802	0.684361
41.1	0.292428	0.592818	41.1	0.322124	0.647075	41.1	0.622749	0.697364	41.1	0.501304	0.699439	41.1	0.55935	0.688191	41.1	0.326999	0.702219	41.1	0.61896	0.771132	41.1	0.565688	0.682118
41.4	0.290239	0.589962	41.4	0.319661	0.644353	41.4	0.62035	0.694826	41.4	0.498758	0.696843	41.4	0.557056	0.685924	41.4	0.324823	0.699774	41.4	0.616767	0.769143	41.4	0.563389	0.679896
41.7	0.28805	0.587106	41.7	0.317197	0.641631	41.7	0.61795	0.692289	41.7	0.496211	0.694247	41.7	0.554761	0.683658	41.7	0.322647	0.697328	41.7	0.614574	0.767154	41.7	0.56109	0.677674
42	0.285862	0.58425	42	0.314734	0.638909	42	0.615551	0.689751	42	0.493665	0.69165	42	0.552466	0.681392	42	0.320471	0.694883	42	0.612381	0.765165	42	0.558791	0.675452
42.3	0.28375	0.581447	42.3	0.31229	0.636203	42.3	0.613175	0.687244	42.3	0.491177	0.689084	42.3	0.550219	0.679157	42.3	0.318366	0.692466	42.3	0.610228	0.763192	42.3	0.55654	0.673263
42.6	0.281638	0.578644	42.6	0.309846	0.633496	42.6	0.6108	0.684737	42.6	0.48869	0.686517	42.6	0.547972	0.676922	42.6	0.316261	0.69005	42.6	0.608076	0.761219	42.6	0.554289	0.671073
42.9	0.279526	0.575841	42.9	0.307402	0.630789	42.9	0.608424	0.68223	42.9	0.486203	0.68395	42.9	0.545726	0.674687	42.9	0.314156	0.687633	42.9	0.605923	0.759246	42.9	0.552038	0.668883
43.2	0.277462	0.573073	43.2	0.304998	0.628103	43.2	0.606065	0.679743	43.2	0.483755	0.681404	43.2	0.54351	0.672473	43.2	0.312096	0.685237	43.2	0.603796	0.757285	43.2	0.549818	0.666714
43.5	0.275424	0.570322	43.5	0.302615	0.625428	43.5	0.603713	0.677266	43.5	0.481325	0.678868	43.5	0.541311	0.670269	43.5	0.310059	0.68285	43.5	0.601682	0.755328	43.5	0.547613	0.664556
43.8	0.273385	0.567571	43.8	0.300232	0.622754	43.8	0.601362	0.67479	43.8	0.478896	0.676332	43.8	0.539111	0.668065	43.8	0.308021	0.680463	43.8	0.599568	0.753372	43.8	0.545408	0.662398
44.1	0.27137	0.564838	44.1	0.297885	0.620099	44.1	0.599018	0.672324	44.1	0.476485	0.673805	44.1	0.536927	0.665871	44.1	0.306006	0.678086	44.1	0.597467	0.751422	44.1	0.543218	0.66025
44.4	0.269401	0.562139	44.4	0.295611	0.617485	44.4	0.596691	0.669878	44.4	0.474112	0.6713	44.4	0.534773	0.663698	44.4	0.304033	0.675728	44.4	0.595391	0.749483	44.4	0.541059	0.658124
44.7	0.267432	0.559439	44.7	0.293337	0.61487	44.7	0.594364	0.667432	44.7	0.471739	0.668794	44.7	0.532619	0.661525	44.7	0.302061	0.673371	44.7	0.593316	0.747544	44.7	0.538899	0.655997
45	0.265464	0.55674	45	0.291063	0.612256	45	0.592036	0.664986	45	0.469366	0.666289	45	0.530465	0.659352	45	0.300088	0.671013	45	0.59124	0.745605	45	0.536739	0.65387
45.3	0.263562	0.554091	45.3	0.288896	0.609748	45.3	0.589733	0.662572	45.3	0.467047	0.663814	45.3	0.528356	0.65721	45.3	0.298178	0.668686	45.3	0.589202	0.743683	45.3	0.534624	0.651774
45.6	0.26166	0.551443	45.6	0.286729	0.60724	45.6	0.58743	0.660157	45.6	0.464728	0.661339	45.6	0.526246	0.655067	45.6	0.296267	0.666358	45.6	0.587163	0.741761	45.6	0.532508	0.649678
45.9	0.259758	0.548794	45.9	0.284562	0.604732	45.9	0.585127	0.657742	45.9	0.46241	0.658865	45.9	0.524137	0.652924	45.9	0.294357	0.66403	45.9	0.585125	0.739839	45.9	0.530392	0.647583
46.2	0.257899	0.546179	46.2	0.282443	0.602221	46.2	0.582839	0.655348	46.2	0.460126	0.656411	46.2	0.522056	0.650802	46.2	0.292486	0.661722	46.2	0.583111	0.737929	46.2	0.528305	0.645507
46.5	0.256061	0.543581	46.5	0.280348	0.599708	46.5	0.58056	0.652964	46.5	0.457861	0.653967	46.5	0.51999	0.64869	46.5	0.290635	0.659424	46.5	0.581109	0.736025	46.5	0.526232	0.643442
46.8	0.254223	0.540982	46.8	0.278252	0.597195	46.8	0.578281	0.65058	46.8	0.455595	0.651523	46.8	0.517924	0.646578	46.8	0.288784	0.657126	46.8	0.579107	0.734121	46.8	0.524159	0.641377
47.1	0.252405	0.5384	47.1	0.276169	0.594681	47.1	0.57601	0.648207	47.1	0.453346	0.64909	47.1	0.515872	0.644475	47.1	0.286952	0.654838	47.1	0.577117	0.732223	47.1	0.5221	0.639321
47.4	0.250628	0.535851	47.4	0.274111	0.592164	47.4	0.573754	0.645855	47.4	0.451132	0.646678	47.4	0.513848	0.642393	47.4	0.285158	0.65257	47.4	0.575151	0.730336	47.4	0.520069	0.637286
47.7	0.248852	0.533302	47.7	0.272053	0.589647	47.7	0.571499	0.643502	47.7	0.448918	0.644265	47.7	0.511823	0.640311	47.7	0.283364	0.650301	47.7	0.573185	0.728449	47.7	0.518038	0.635251
48	0.247075	0.530753	48	0.269994	0.58713	48	0.569244	0.641149	48	0.446704	0.641853	48	0.509799	0.638229	48	0.28157	0.648033	48	0.571219	0.726563	48	0.516007	0.633216
48.3	0.245356	0.528252	48.3	0.268006	0.584697	48.3	0.567012	0.638828	48.3	0.44454	0.639472	48.3	0.507816	0.636176	48.3	0.279831	0.645794	48.3	0.569288	0.724694	48.3	0.514016	0.631211
48.6	0.243638	0.525752	48.6	0.266018	0.582263	48.6	0.564781	0.636506	48.6	0.442375	0.637091	48.6	0.505833	0.634123	48.6	0.278092	0.643556	48.6	0.567356	0.722825	48.6	0.512025	0.629206
48.9	0.24192	0.523251	48.9	0.26403	0.579829	48.9	0.56255	0.634185	48.9	0.440211	0.63471	48.9	0.50385	0.632071	48.9	0.276352	0.641317	48.9	0.565425	0.720957	48.9	0.510035	0.627201
49.2	0.240238	0.520782	49.2	0.262112	0.57741	49.2	0.560334	0.631884	49.2	0.438079	0.63235	49.2	0.501893	0.630037	49.2	0.274648	0.639098	49.2	0.563516	0.7191	49.2	0.50807	0.625215
49.5	0.238576	0.518329	49.5	0.260228	0.574998	49.5	0.558127	0.629593	49.5	0.435964	0.63	49.5	0.49995	0.628014	49.5	0.272961	0.636889	49.5	0.561619	0.717249	49.5	0.506119	0.623239
49.8	0.236913	0.515876	49.8	0.258344	0.572586	49.8	0.555919	0.627303	49.8	0.433848	0.62765	49.8	0.498006	0.625991	49.8	0.271274	0.634679	49.8	0.559721	0.715398	49.8	0.504168	0.621263
50.1	0.235269	0.513439	50.1	0.256463	0.570191	50.1	0.553719	0.625022	50.1	0.431748	0.625311	50.1	0.496076	0.623977	50.1	0.269604	0.63248	50.1	0.557835	0.713554	50.1	0.502229	0.619297
50.4	0.23366	0.511032	50.4	0.254591	0.567831	50.4	0.551536	0.622763	50.4	0.42968	0.622992	50.4	0.494171	0.621982	50.4	0.267967	0.6303	50.4	0.555971	0.711721	50.4	0.500317	0.61735
50.7	0.232051	0.508626	50.7	0.252719	0.56547	50.7	0.549352	0.620503	50.7	0.427612	0.620674	50.7	0.492266	0.619988	50.7	0.26633	0.62812	50.7	0.554107	0.709888	50.7	0.498404	0.615403
51	0.230442	0.50622	51	0.250846	0.56311	51	0.547168	0.618244	51	0.425543	0.618355	51	0.490362	0.617994	51	0.264694	0.62594	51	0.552243	0.708056	51	0.496491	0.613456
51.3	0.228884	0.50386	51.3	0.249034	0.560788	51.3	0.545008	0.616015	51.3	0.423521	0.616068	51.3	0.488495	0.616028	51.3	0.263105	0.62379	51.3	0.550411	0.706241	51.3	0.494616	0.611538
51.6	0.227327	0.5015	51.6	0.247222	0.558467	51.6	0.542848	0.613786	51.6	0.421498	0.613781	51.6	0.486628	0.614062	51.6	0.261517	0.621639	51.6	0.548579	0.704426	51.6	0.49274	0.609619
51.9	0.225769	0.499139	51.9	0.245409	0.556145	51.9	0.540688	0.611557	51.9	0.419476	0.611493	51.9	0.484761	0.612096	51.9	0.259928	0.619488	51.9	0.546747	0.702612	51.9	0.490865	0.607701
52.2	0.224244	0.496809	52.2	0.243635	0.553852	52.2	0.538543	0.609348	52.2	0.417483	0.609227	52.2	0.482918	0.610149	52.2	0.258371	0.617357	52.2	0.544937	0.700809	52.2	0.489014	0.605801
52.5	0.222736	0.494494	52.5	0.24188	0.551575	52.5	0.536407	0.60715	52.5	0.415505	0.606971	52.5	0.481088	0.608211	52.5	0.256829	0.615235	52.5	0.543137	0.699012	52.5	0.487175	0.603911
52.8	0.221228	0.492179	52.8	0.240125	0.549297	52.8	0.53427	0.604952	52.8	0.413527	0.604714	52.8	0.479258	0.606273	52.8	0.255287	0.613114	52.8	0.541337	0.697216	52.8	0.485336	0.602021
53.1	0.219735	0.489879	53.1	0.238389	0.547034	53.1	0.532141	0.602764	53.1	0.411564	0.602468	53.1	0.477439	0.604344	53.1	0.25376	0.611002	53.1	0.539547	0.695425	53.1	0.483508	0.600139
53.4	0.218274	0.487608	53.4	0.236689	0.5448	53.4	0.530028	0.600596	53.4	0.40963	0.600243	53.4	0.475645	0.602434	53.4	0.252262	0.608909	53.4	0.537778	0.693647	53.4	0.481705	0.598277
53.7	0.216812	0.485337	53.7	0.234989	0.542565	53.7	0.527915	0.598428	53.7	0.407695	0.598018	53.7	0.47385	0.600524	53.7	0.250765	0.606816	53.7	0.536009	0.691868	53.7	0.479901	0.596414
54	0.215351	0.483066	54	0.233289	0.54033	54	0.525802	0.59626	54	0.405761	0.595792	54	0.472055	0.598614	54	0.249267	0.604723	54	0.53424	0.69009	54	0.478098	0.594551
54.3	0.213935	0.480839	54.3	0.231657	0.538136	54.3	0.523712	0.594122	54.3	0.403868	0.593598	54.3	0.470296	0.596732	54.3	0.247812	0.602659	54.3	0.532501	0.688329	54.3	0.476329	0.592716
54.6	0.212519	0.478612	54.6	0.230024	0.535941	54.6	0.521622	0.591984	54.6	0.401976	0.591403	54.6	0.468536	0.594849	54.6	0.246358	0.600595	54.6	0.530763	0.686569	54.6	0.47456	0.59088
54.9	0.211103	0.476384	54.9	0.228392	0.533746	54.9	0.519533	0.589846	54.9	0.400084	0.589209	54.9	0.466776	0.592966	54.9	0.244903	0.59853	54.9	0.529024	0.684809	54.9	0.472791	0.589045
55.2	0.209716	0.474185	55.2	0.226813	0.531584	55.2	0.517458	0.587729	55.2	0.398219	0.587034	55.2	0.465039	0.591102	55.2	0.243476	0.596485	55.2	0.527305	0.68306	55.2	0.471044	0.587227
55.5	0.208343	0.472001	55.5	0.225262	0.529438	55.5	0.515392	0.585621	55.5	0.396367	0.58487	55.5	0.463313	0.589246	55.5	0.242062	0.594449	55.5	0.525596	0.681318	55.5	0.469309	0.585418
55.8	0.20697	0.469816	55.8	0.22371	0.527293	55.8	0.513325	0.583513	55.8	0.394516	0.582706	55.8	0.461587	0.58739	55.8	0.240649	0.592413	55.8	0.523886	0.679576	55.8	0.467574	0.58361
56.1	0.205612	0.467645	56.1	0.222175	0.525149	56.1	0.511267	0.581415	56.1	0.392678	0.580552	56.1	0.459872	0.585544	56.1	0.239249	0.590386	56.1	0.522187	0.677839	56.1	0.465849	0.58181
56.4	0.204281	0.465502	56.4	0.22067	0.523008	56.4	0.509223	0.579336	56.4	0.390867	0.578419	56.4	0.458179	0.583715	56.4	0.237875	0.588378	56.4	0.520507	0.676115	56.4	0.464147	0.580027
56.7	0.20295	0.463359	56.7	0.219166	0.520868	56.7	0.50718	0.577258	56.7	0.389055	0.576285	56.7	0.456486	0.581885	56.7	0.236501	0.586371	56.7	0.518826	0.674391	56.7	0.462444	0.578245
57	0.201619	0.461216	57	0.217662	0.518728	57	0.505137	0.57518	57	0.387244	0.574151	57	0.454793	0.580056	57	0.235127	0.584363	57	0.517146	0.672666	57	0.460742	0.576463
57.3	0.200328	0.459114	57.3	0.216203	0.516679	57.3	0.503116	0.573131	57.3	0.385471	0.572047	57.3	0.453132	0.578253	57.3	0.233791	0.582382	57.3	0.515494	0.67096	57.3	0.459071	0.574706
57.6	0.199037	0.457012	57.6	0.214744	0.514631	57.6	0.501096	0.571082	57.6	0.383698	0.569943	57.6	0.451471	0.576451	57.6	0.232455	0.580402	57.6	0.513842	0.669254	57.6	0.457401	0.57295
57.9	0.197746	0.45491	57.9	0.213285	0.512582	57.9	0.499075	0.569033	57.9	0.381925	0.56784	57.9	0.44981	0.574648	57.9	0.23112	0.578422	57.9	0.51219	0.667547	57.9	0.45573	0.571193
58.2	0.19648	0.452835	58.2	0.211855	0.510544	58.2	0.49707	0.567003	58.2	0.380178	0.565756	58.2	0.44817	0.572862	58.2	0.229808	0.57646	58.2	0.510556	0.665853	58.2	0.45408	0.569454
58.5	0.195228	0.450773	58.5	0.21044	0.508511	58.5	0.495073	0.564984	58.5	0.378443	0.563682	58.5	0.44654	0.571085	58.5	0.228509	0.574507	58.5	0.508932	0.664164	58.5	0.452441	0.567723
58.8	0.193975	0.448711	58.8	0.209024	0.506477	58.8	0.493075	0.562964	58.8	0.376708	0.561608	58.8	0.444911	0.569308	58.8	0.22721	0.572555	58.8	0.507307	0.662476	58.8	0.450801	0.565992
59.1	0.192735	0.446662	59.1	0.207623	0.504453	59.1	0.491085	0.560953	59.1	0.374985	0.559544	59.1	0.443291	0.567539	59.1	0.225923	0.570611	59.1	0.505692	0.660793	59.1	0.449172	0.564269
59.4	0.191519	0.444639	59.4	0.206249	0.502448	59.4	0.489111	0.558962	59.4	0.373287	0.557499	59.4	0.441692	0.565787	59.4	0.224659	0.568685	59.4	0.504094	0.659122	59.4	0.447563	0.562563
59.7	0.190304	0.442616	59.7	0.204875	0.500442	59.7	0.487136	0.556971	59.7	0.371588	0.555455	59.7	0.440093	0.564035	59.7	0.223396	0.56676	59.7	0.502497	0.657452	59.7	0.445953	0.560857
60	0.189088	0.440594	60	0.203501	0.498437	60	0.485161	0.55498	60	0.36989	0.55341	60	0.438494	0.562284	60	0.222132	0.564834	60	0.500899	0.655781	60	0.444344	0.559151
60.3	0.187908	0.438609	60.3	0.202168	0.496472	60.3	0.483209	0.553017	60.3	0.368227	0.551395	60.3	0.436924	0.560557	60.3	0.220903	0.562935	60.3	0.499328	0.654128	60.3	0.442765	0.55747
60.6	0.186728	0.436625	60.6	0.200835	0.494508	60.6	0.481257	0.551054	60.6	0.366565	0.549379	60.6	0.435355	0.55883	60.6	0.219673	0.561036	60.6	0.497757	0.652475	60.6	0.441185	0.555788
60.9	0.185548	0.434641	60.9	0.199502	0.492543	60.9	0.479305	0.549091	60.9	0.364902	0.547364	60.9	0.433785	0.557103	60.9	0.218443	0.559137	60.9	0.496186	0.650822	60.9	0.439606	0.554107
61.2	0.184391	0.432682	61.2	0.198188	0.490598	61.2	0.477367	0.547147	61.2	0.363262	0.545368	61.2	0.432235	0.555393	61.2	0.217236	0.557256	61.2	0.494632	0.64918	61.2	0.438045	0.552442
61.5	0.183245	0.430735	61.5	0.196884	0.488663	61.5	0.475438	0.545213	61.5	0.361634	0.543381	61.5	0.430695	0.553691	61.5	0.216039	0.555384	61.5	0.493086	0.647545	61.5	0.436495	0.550785
61.8	0.182099	0.428789	61.8	0.19558	0.486727	61.8	0.473508	0.543278	61.8	0.360006	0.541395	61.8	0.429154	0.551988	61.8	0.214842	0.553512	61.8	0.491541	0.645909	61.8	0.434944	0.549128
62.1	0.180964	0.426854	62.1	0.194281	0.484797	62.1	0.471586	0.541352	62.1	0.35839	0.539418	62.1	0.427623	0.550294	62.1	0.213656	0.551648	62.1	0.490004	0.64428	62.1	0.433403	0.547478
62.4	0.179851	0.424945	62.4	0.192992	0.482875	62.4	0.469678	0.539445	62.4	0.356796	0.53746	62.4	0.426111	0.548616	62.4	0.212491	0.549802	62.4	0.488484	0.642661	62.4	0.43188	0.545845
62.7	0.178738	0.423035	62.7	0.191703	0.480954	62.7	0.467771	0.537538	62.7	0.355201	0.535502	62.7	0.424598	0.546938	62.7	0.211326	0.547956	62.7	0.486963	0.641043	62.7	0.430357	0.544212
63	0.177625	0.421125	63	0.190413	0.479033	63	0.465863	0.535631	63	0.353607	0.533544	63	0.423086	0.54526	63	0.210161	0.54611	63	0.485443	0.639425	63	0.428835	0.542578
63.3	0.176544	0.419251	63.3	0.189157	0.477157	63.3	0.463978	0.533751	63.3	0.352046	0.531614	63.3	0.421601	0.543606	63.3	0.209027	0.544289	63.3	0.483948	0.637825	63.3	0.427339	0.540968
63.6	0.175463	0.417378	63.6	0.1879	0.475281	63.6	0.462093	0.531872	63.6	0.350485	0.529684	63.6	0.420116	0.541952	63.6	0.207892	0.542469	63.6	0.482452	0.636224	63.6	0.425844	0.539358
63.9	0.174381	0.415504	63.9	0.186643	0.473405	63.9	0.460207	0.529992	63.9	0.348923	0.527755	63.9	0.418632	0.540298	63.9	0.206758	0.540649	63.9	0.480957	0.634623	63.9	0.424349	0.537748
64.2	0.173321	0.413654	64.2	0.185401	0.47155	64.2	0.458337	0.52813	64.2	0.347383	0.525843	64.2	0.417165	0.538659	64.2	0.205643	0.538845	64.2	0.479477	0.633034	64.2	0.422872	0.536154
64.5	0.17227	0.411816	64.5	0.184166	0.469704	64.5	0.456473	0.526278	64.5	0.345854	0.523941	64.5	0.415707	0.537028	64.5	0.204538	0.53705	64.5	0.478006	0.63145	64.5	0.421403	0.534567
64.8	0.171219	0.409978	64.8	0.182931	0.467859	64.8	0.45461	0.524425	64.8	0.344325	0.52204	64.8	0.414249	0.535397	64.8	0.203433	0.535255	64.8	0.476534	0.629867	64.8	0.419935	0.53298
65.1	0.170178	0.408151	65.1	0.181708	0.46601	65.1	0.452754	0.522581	65.1	0.342806	0.520147	65.1	0.412799	0.533774	65.1	0.202338	0.533469	65.1	0.47507	0.628289	65.1	0.418475	0.5314
65.4	0.169156	0.406347	65.4	0.180509	0.464151	65.4	0.450913	0.520755	65.4	0.341308	0.518272	65.4	0.411367	0.532166	65.4	0.201261	0.531699	65.4	0.473623	0.626722	65.4	0.417033	0.529836
65.7	0.168135	0.404543	65.7	0.179309	0.462292	65.7	0.449071	0.518929	65.7	0.339809	0.516398	65.7	0.409935	0.530559	65.7	0.200185	0.52993	65.7	0.472175	0.625156	65.7	0.41559	0.528271
66	0.167114	0.40274	66	0.17811	0.460433	66	0.44723	0.517103	66	0.338311	0.514523	66	0.408504	0.528951	66	0.199108	0.52816	66	0.470727	0.623589	66	0.414148	0.526707
66.3	0.16612	0.40097	66.3	0.176945	0.458656	66.3	0.44541	0.515304	66.3	0.336843	0.512676	66.3	0.407097	0.527366	66.3	0.198059	0.526415	66.3	0.469302	0.622039	66.3	0.412731	0.525165
66.6	0.165127	0.3992	66.6	0.17578	0.456879	66.6	0.44359	0.513504	66.6	0.335376	0.510829	66.6	0.405691	0.52578	66.6	0.19701	0.52467	66.6	0.467877	0.62049	66.6	0.411314	0.523622
66.9	0.164134	0.39743	66.9	0.174615	0.455102	66.9	0.44177	0.511704	66.9	0.333908	0.508981	66.9	0.404284	0.524195	66.9	0.195961	0.522925	66.9	0.466452	0.61894	66.9	0.409897	0.52208
67.2	0.163159	0.395682	67.2	0.173496	0.453316	67.2	0.439965	0.509922	67.2	0.33246	0.507152	67.2	0.402895	0.522625	67.2	0.19493	0.521196	67.2	0.465042	0.617402	67.2	0.408497	0.520552
67.5	0.162193	0.393945	67.5	0.172399	0.451525	67.5	0.438166	0.508148	67.5	0.331021	0.505331	67.5	0.401513	0.521062	67.5	0.193907	0.519476	67.5	0.46364	0.615869	67.5	0.407105	0.519032
67.8	0.161228	0.392209	67.8	0.171302	0.449733	67.8	0.436368	0.506374	67.8	0.329583	0.503511	67.8	0.400132	0.519499	67.8	0.192885	0.517756	67.8	0.462237	0.614336	67.8	0.405713	0.517512
68.1	0.160271	0.390483	68.1	0.170216	0.447956	68.1	0.434577	0.504609	68.1	0.328154	0.501699	68.1	0.398758	0.517943	68.1	0.191871	0.516043	68.1	0.460842	0.612808	68.1	0.404329	0.515998
68.4	0.159331	0.388778	68.4	0.169153	0.446207	68.4	0.4328	0.502861	68.4	0.326745	0.499905	68.4	0.397401	0.516402	68.4	0.190874	0.514347	68.4	0.459462	0.611292	68.4	0.402961	0.514499
68.7	0.158392	0.387074	68.7	0.168091	0.444458	68.7	0.431023	0.501112	68.7	0.325335	0.498111	68.7	0.396044	0.514861	68.7	0.189877	0.51265	68.7	0.458082	0.609776	68.7	0.401593	0.513
69	0.157452	0.38537	69	0.167028	0.442709	69	0.429246	0.499364	69	0.323926	0.496317	69	0.394687	0.51332	69	0.18888	0.510954	69	0.456701	0.608259	69	0.400225	0.511501
69.3	0.156538	0.383697	69.3	0.165994	0.441013	69.3	0.42749	0.497641	69.3	0.322544	0.494549	69.3	0.393353	0.511801	69.3	0.187908	0.509281	69.3	0.455342	0.606759	69.3	0.398881	0.510023
69.6	0.155624	0.382024	69.6	0.164961	0.439317	69.6	0.425735	0.495918	69.6	0.321163	0.492781	69.6	0.39202	0.510281	69.6	0.186937	0.507609	69.6	0.453984	0.60526	69.6	0.397537	0.508545
69.9	0.15471	0.380352	69.9	0.163927	0.437621	69.9	0.423979	0.494195	69.9	0.319781	0.491013	69.9	0.390686	0.508762	69.9	0.185965	0.505936	69.9	0.452625	0.60376	69.9	0.396193	0.507067
70.2	0.153812	0.3787	70.2	0.162912	0.435944	70.2	0.422237	0.492488	70.2	0.318418	0.489262	70.2	0.389368	0.507257	70.2	0.185009	0.504279	70.2	0.45128	0.602271	70.2	0.394864	0.505603
70.5	0.152922	0.377058	70.5	0.161907	0.434275	70.5	0.420502	0.49079	70.5	0.317064	0.487519	70.5	0.388057	0.505758	70.5	0.18406	0.50263	70.5	0.449943	0.600787	70.5	0.393543	0.504146
70.8	0.152032	0.375417	70.8	0.160901	0.432607	70.8	0.418768	0.489092	70.8	0.31571	0.485777	70.8	0.386747	0.50426	70.8	0.183112	0.500981	70.8	0.448605	0.599303	70.8	0.392222	0.502688
71.1	0.151151	0.373785	71.1	0.159906	0.430948	71.1	0.41704	0.487402	71.1	0.314364	0.484043	71.1	0.385444	0.502768	71.1	0.182172	0.499339	71.1	0.447274	0.597825	71.1	0.390908	0.501238
71.4	0.150285	0.372174	71.4	0.158929	0.429308	71.4	0.415326	0.485728	71.4	0.313037	0.482326	71.4	0.384156	0.501291	71.4	0.181247	0.497713	71.4	0.445957	0.596358	71.4	0.38961	0.499801
71.7	0.149419	0.370563	71.7	0.157952	0.427668	71.7	0.413612	0.484054	71.7	0.311709	0.480609	71.7	0.382868	0.499813	71.7	0.180323	0.496087	71.7	0.44464	0.59489	71.7	0.388311	0.498364
72	0.148553	0.368951	72	0.156976	0.426027	72	0.411898	0.482381	72	0.310382	0.478892	72	0.38158	0.498336	72	0.179398	0.494461	72	0.443323	0.593423	72	0.387013	0.496927
72.3	0.14771	0.36737	72.3	0.156026	0.424414	72.3	0.410205	0.480731	72.3	0.30908	0.4772	72.3	0.380315	0.496879	72.3	0.178495	0.492858	72.3	0.442026	0.591971	72.3	0.385736	0.495509
72.6	0.146866	0.365788	72.6	0.155077	0.4228	72.6	0.408512	0.479081	72.6	0.307778	0.475508	72.6	0.379049	0.495422	72.6	0.177593	0.491254	72.6	0.440729	0.59052	72.6	0.38446	0.494092
72.9	0.146023	0.364207	72.9	0.154127	0.421187	72.9	0.406818	0.477432	72.9	0.306477	0.473816	72.9	0.377783	0.493965	72.9	0.176691	0.489651	72.9	0.439433	0.589068	72.9	0.383183	0.492675
73.2	0.145195	0.362645	73.2	0.153196	0.419591	73.2	0.405139	0.475798	73.2	0.305192	0.47214	73.2	0.376531	0.492521	73.2	0.175803	0.488062	73.2	0.438149	0.587627	73.2	0.381921	0.491271
73.5	0.144374	0.361092	73.5	0.152276	0.418003	73.5	0.403466	0.474172	73.5	0.303916	0.470473	73.5	0.375287	0.491084	73.5	0.174922	0.486481	73.5	0.436872	0.586191	73.5	0.380666	0.489874
73.8	0.143552	0.35954	73.8	0.151355	0.416416	73.8	0.401793	0.472546	73.8	0.302639	0.468805	73.8	0.374043	0.489647	73.8	0.174041	0.4849	73.8	0.435595	0.584755	73.8	0.379411	0.488476
74.1	0.142738	0.357997	74.1	0.150442	0.414837	74.1	0.400127	0.470928	74.1	0.301371	0.467146	74.1	0.372806	0.488217	74.1	0.173168	0.483327	74.1	0.434324	0.583325	74.1	0.378163	0.487085
74.4	0.141938	0.356473	74.4	0.149545	0.413276	74.4	0.398475	0.469325	74.4	0.300119	0.465502	74.4	0.371582	0.486799	74.4	0.172308	0.481768	74.4	0.433067	0.581905	74.4	0.376929	0.485707
74.7	0.141139	0.354949	74.7	0.148649	0.411714	74.7	0.396823	0.467723	74.7	0.298868	0.463859	74.7	0.370359	0.485382	74.7	0.171448	0.480209	74.7	0.431809	0.580485	74.7	0.375695	0.484329
75	0.140339	0.353424	75	0.147752	0.410152	75	0.39517	0.46612	75	0.297616	0.462216	75	0.369136	0.483965	75	0.170589	0.47865	75	0.430551	0.579064	75	0.374461	0.482951
75.3	0.13956	0.351928	75.3	0.14688	0.408615	75.3	0.393538	0.464541	75.3	0.296388	0.460597	75.3	0.367933	0.482567	75.3	0.169749	0.477113	75.3	0.429313	0.57766	75.3	0.373248	0.481591
75.6	0.13878	0.350432	75.6	0.146007	0.407078	75.6	0.391906	0.462961	75.6	0.29516	0.458977	75.6	0.36673	0.48117	75.6	0.16891	0.475575	75.6	0.428074	0.576255	75.6	0.372034	0.480232
75.9	0.138001	0.348936	75.9	0.145134	0.405541	75.9	0.390273	0.461382	75.9	0.293933	0.457358	75.9	0.365527	0.479772	75.9	0.168071	0.474038	75.9	0.426835	0.57485	75.9	0.370821	0.478873
76.2	0.137235	0.347458	76.2	0.144276	0.404014	76.2	0.388654	0.459817	76.2	0.292721	0.455754	76.2	0.364338	0.478387	76.2	0.167245	0.472515	76.2	0.425609	0.573456	76.2	0.369621	0.477526
76.5	0.136476	0.345989	76.5	0.143426	0.402492	76.5	0.387042	0.45826	76.5	0.291516	0.454158	76.5	0.363155	0.477008	76.5	0.166425	0.470999	76.5	0.424389	0.572066	76.5	0.368427	0.476185
76.8	0.135716	0.34452	76.8	0.142576	0.40097	76.8	0.38543	0.456703	76.8	0.290312	0.452562	76.8	0.361972	0.475629	76.8	0.165605	0.469484	76.8	0.423168	0.570677	76.8	0.367234	0.474844
77.1	0.134963	0.34306	77.1	0.141733	0.399461	77.1	0.383824	0.455154	77.1	0.289115	0.450974	77.1	0.360796	0.474257	77.1	0.164792	0.467975	77.1	0.421954	0.569292	77.1	0.366047	0.47351
77.4	0.134223	0.341617	77.4	0.140905	0.397978	77.4	0.382231	0.453619	77.4	0.287934	0.449401	77.4	0.359633	0.472897	77.4	0.163992	0.46648	77.4	0.420752	0.567918	77.4	0.364873	0.472187
77.7	0.133483	0.340175	77.7	0.140078	0.396496	77.7	0.380639	0.452085	77.7	0.286753	0.447829	77.7	0.35847	0.471537	77.7	0.163191	0.464985	77.7	0.41955	0.566544	77.7	0.363699	0.470865
78	0.132743	0.338733	78	0.13925	0.395013	78	0.379046	0.45055	78	0.285571	0.446256	78	0.357306	0.470177	78	0.162391	0.46349	78	0.418348	0.565169	78	0.362526	0.469542
78.3	0.132021	0.337316	78.3	0.138433	0.393523	78.3	0.377473	0.449038	78.3	0.284412	0.444706	78.3	0.356162	0.468836	78.3	0.161609	0.462016	78.3	0.417164	0.56381	78.3	0.361371	0.468238
78.6	0.1313	0.3359	78.6	0.137617	0.392033	78.6	0.3759	0.447525	78.6	0.283253	0.443156	78.6	0.355018	0.467494	78.6	0.160827	0.460542	78.6	0.41598	0.56245	78.6	0.360216	0.466933
78.9	0.130578	0.334484	78.9	0.136801	0.390543	78.9	0.374328	0.446013	78.9	0.282094	0.441606	78.9	0.353874	0.466153	78.9	0.160045	0.459068	78.9	0.414796	0.561091	78.9	0.359062	0.465629
79.2	0.129869	0.333085	79.2	0.135992	0.389069	79.2	0.372768	0.444514	79.2	0.280949	0.440071	79.2	0.352743	0.464824	79.2	0.159275	0.457608	79.2	0.413623	0.559741	79.2	0.35792	0.464336
79.5	0.129165	0.331694	79.5	0.135186	0.387603	79.5	0.371214	0.443023	79.5	0.279811	0.438544	79.5	0.351617	0.4635	79.5	0.158511	0.456154	79.5	0.412456	0.558397	79.5	0.356784	0.463049
79.8	0.128462	0.330303	79.8	0.13438	0.386137	79.8	0.369661	0.441532	79.8	0.278674	0.437016	79.8	0.350492	0.462177	79.8	0.157747	0.4547	79.8	0.41129	0.557052	79.8	0.355648	0.461762
80.1	0.127764	0.328921	80.1	0.133586	0.384679	80.1	0.368114	0.440048	80.1	0.277544	0.435496	80.1	0.349373	0.46086	80.1	0.156988	0.453253	80.1	0.410129	0.555712	80.1	0.354518	0.460481
80.4	0.127078	0.327555	80.4	0.132817	0.383236	80.4	0.366579	0.438579	80.4	0.276427	0.433991	80.4	0.348266	0.459554	80.4	0.156242	0.45182	80.4	0.408979	0.554382	80.4	0.353401	0.459212
80.7	0.126392	0.326189	80.7	0.132048	0.381794	80.7	0.365045	0.437109	80.7	0.275311	0.432485	80.7	0.347159	0.458249	80.7	0.155495	0.450386	80.7	0.407829	0.553052	80.7	0.352283	0.457942
81	0.125706	0.324823	81	0.131278	0.380352	81	0.363511	0.435639	81	0.274195	0.43098	81	0.346052	0.456943	81	0.154749	0.448953	81	0.40668	0.551722	81	0.351166	0.456673
81.3	0.125036	0.323482	81.3	0.130528	0.378957	81.3	0.361996	0.434191	81.3	0.273099	0.429496	81.3	0.344963	0.455656	81.3	0.154019	0.447539	81.3	0.405547	0.550406	81.3	0.350066	0.45542
81.6	0.124367	0.32214	81.6	0.129779	0.377561	81.6	0.360481	0.432742	81.6	0.272004	0.428013	81.6	0.343873	0.454368	81.6	0.153289	0.446125	81.6	0.404414	0.54909	81.6	0.348966	0.454168
81.9	0.123698	0.320799	81.9	0.129029	0.376166	81.9	0.358965	0.431293	81.9	0.270908	0.426529	81.9	0.342784	0.45308	81.9	0.152559	0.444711	81.9	0.403281	0.547775	81.9	0.347867	0.452915
82.2	0.12304	0.319473	82.2	0.128291	0.374792	82.2	0.357463	0.429858	82.2	0.269826	0.425059	82.2	0.341707	0.451803	82.2	0.15184	0.44331	82.2	0.402159	0.546469	82.2	0.346779	0.451674
82.5	0.122387	0.318156	82.5	0.12756	0.373427	82.5	0.355967	0.42843	82.5	0.268751	0.423597	82.5	0.340635	0.450533	82.5	0.151127	0.441916	82.5	0.401042	0.545167	82.5	0.345696	0.450438
82.8	0.121734	0.316838	82.8	0.126829	0.372063	82.8	0.35447	0.427002	82.8	0.267676	0.422135	82.8	0.339563	0.449262	82.8	0.150413	0.440522	82.8	0.399926	0.543866	82.8	0.344614	0.449202
83.1	0.121086	0.315529	83.1	0.126104	0.370705	83.1	0.35298	0.42558	83.1	0.266607	0.42068	83.1	0.338497	0.447997	83.1	0.149705	0.439134	83.1	0.398814	0.542569	83.1	0.343538	0.447972
83.4	0.120449	0.314235	83.4	0.125391	0.369362	83.4	0.351503	0.424172	83.4	0.265551	0.419239	83.4	0.337443	0.446743	83.4	0.149008	0.437758	83.4	0.397714	0.541282	83.4	0.342473	0.446753
83.7	0.119812	0.31294	83.7	0.124678	0.368019	83.7	0.350025	0.422764	83.7	0.264496	0.417797	83.7	0.336388	0.44549	83.7	0.14831	0.436383	83.7	0.396613	0.539994	83.7	0.341408	0.445533
84	0.119175	0.311646	84	0.123965	0.366675	84	0.348548	0.421357	84	0.26344	0.416356	84	0.335333	0.444236	84	0.147613	0.435008	84	0.395513	0.538707	84	0.340343	0.444314
84.3	0.118553	0.310375	84.3	0.12327	0.365353	84.3	0.347089	0.419969	84.3	0.262404	0.414936	84.3	0.334295	0.442999	84.3	0.146931	0.433651	84.3	0.394428	0.537433	84.3	0.339295	0.443111
84.6	0.117931	0.309104	84.6	0.122575	0.364031	84.6	0.34563	0.418581	84.6	0.261367	0.413515	84.6	0.333258	0.441762	84.6	0.146248	0.432295	84.6	0.393343	0.53616	84.6	0.338246	0.441907
84.9	0.117309	0.307833	84.9	0.121879	0.362709	84.9	0.344171	0.417193	84.9	0.260331	0.412095	84.9	0.33222	0.440525	84.9	0.145566	0.430939	84.9	0.392259	0.534887	84.9	0.337198	0.440704
85.2	0.116697	0.306576	85.2	0.121195	0.361397	85.2	0.342724	0.415818	85.2	0.259307	0.410688	85.2	0.331193	0.439298	85.2	0.144894	0.429595	85.2	0.391184	0.533622	85.2	0.336161	0.439512
85.5	0.11609	0.305327	85.5	0.120517	0.36009	85.5	0.341283	0.41445	85.5	0.25829	0.409288	85.5	0.330171	0.438078	85.5	0.144227	0.428257	85.5	0.390115	0.532363	85.5	0.335129	0.438324
85.8	0.115483	0.304079	85.8	0.119839	0.358783	85.8	0.339843	0.413081	85.8	0.257272	0.407888	85.8	0.32915	0.436857	85.8	0.14356	0.426919	85.8	0.389046	0.531103	85.8	0.334097	0.437137
86.1	0.114881	0.302837	86.1	0.119165	0.357476	86.1	0.338408	0.411719	86.1	0.25626	0.406494	86.1	0.328133	0.435642	86.1	0.142897	0.425587	86.1	0.387981	0.529848	86.1	0.33307	0.435955
86.4	0.114289	0.30161	86.4	0.118501	0.356172	86.4	0.336986	0.41037	86.4	0.255261	0.405114	86.4	0.327128	0.434437	86.4	0.142245	0.424268	86.4	0.386927	0.528601	86.4	0.332055	0.434783
86.7	0.113696	0.300383	86.7	0.117836	0.354867	86.7	0.335563	0.409021	86.7	0.254262	0.403734	86.7	0.326122	0.433233	86.7	0.141592	0.422948	86.7	0.385873	0.527355	86.7	0.331039	0.433611
87	0.113104	0.299156	87	0.117171	0.353562	87	0.334141	0.407672	87	0.253263	0.402354	87	0.325117	0.432028	87	0.14094	0.421629	87	0.384819	0.526109	87	0.330023	0.43244
87.3	0.112525	0.297951	87.3	0.116517	0.352278	87.3	0.332736	0.406342	87.3	0.252281	0.400994	87.3	0.324127	0.430839	87.3	0.140301	0.420327	87.3	0.38378	0.524876	87.3	0.329023	0.431283
87.6	0.111946	0.296745	87.6	0.115863	0.350994	87.6	0.331332	0.405012	87.6	0.2513	0.399634	87.6	0.323137	0.429651	87.6	0.139662	0.419025	87.6	0.38274	0.523644	87.6	0.328023	0.430127
87.9	0.111368	0.29554	87.9	0.115209	0.349709	87.9	0.329927	0.403682	87.9	0.250319	0.398274	87.9	0.322147	0.428462	87.9	0.139024	0.417724	87.9	0.381701	0.522411	87.9	0.327023	0.42897
88.2	0.110798	0.294349	88.2	0.114565	0.34845	88.2	0.328535	0.402365	88.2	0.249349	0.396926	88.2	0.321167	0.427284	88.2	0.138395	0.416434	88.2	0.380671	0.521187	88.2	0.326033	0.427824
88.5	0.110233	0.293164	88.5	0.113927	0.347204	88.5	0.327148	0.401053	88.5	0.248385	0.395586	88.5	0.320193	0.42611	88.5	0.13777	0.41515	88.5	0.379646	0.519968	88.5	0.325048	0.426683
88.8	0.109668	0.29198	88.8	0.113289	0.345957	88.8	0.325761	0.399742	88.8	0.247421	0.394245	88.8	0.319218	0.424937	88.8	0.137145	0.413866	88.8	0.378622	0.518748	88.8	0.324063	0.425541
89.1	0.109107	0.290802	89.1	0.112657	0.34472	89.1	0.32438	0.398437	89.1	0.246463	0.39291	89.1	0.318248	0.423769	89.1	0.136524	0.412588	89.1	0.377601	0.517533	89.1	0.323083	0.424405
89.4	0.108555	0.289638	89.4	0.112039	0.343502	89.4	0.323011	0.397144	89.4	0.245517	0.391589	89.4	0.317289	0.422611	89.4	0.135913	0.411321	89.4	0.376591	0.516326	89.4	0.322114	0.423278
89.7	0.108003	0.288474	89.7	0.111422	0.342284	89.7	0.321642	0.395851	89.7	0.24457	0.390267	89.7	0.316329	0.421453	89.7	0.135301	0.410055	89.7	0.37558	0.51512	89.7	0.321144	0.422152
90	0.107451	0.28731	90	0.110804	0.341065	90	0.320273	0.394558	90	0.243623	0.388945	90	0.315369	0.420295	90	0.13469	0.408788	90	0.37457	0.513914	90	0.320174	0.421025
90.3	0.106912	0.286167	90.3	0.110206	0.339856	90.3	0.318922	0.393283	90.3	0.242693	0.387642	90.3	0.314424	0.419153	90.3	0.134091	0.407539	90.3	0.373573	0.51272	90.3	0.319219	0.419914
90.6	0.106372	0.285023	90.6	0.109609	0.338646	90.6	0.31757	0.392008	90.6	0.241763	0.386339	90.6	0.31348	0.41801	90.6	0.133493	0.406289	90.6	0.372577	0.511527	90.6	0.318264	0.418802
90.9	0.105833	0.283879	90.9	0.109012	0.337436	90.9	0.316219	0.390733	90.9	0.240833	0.385036	90.9	0.312535	0.416867	90.9	0.132894	0.40504	90.9	0.37158	0.510333	90.9	0.317309	0.41769
91.2	0.105302	0.282749	91.2	0.108424	0.336234	91.2	0.314879	0.38947	91.2	0.239914	0.383746	91.2	0.311599	0.415734	91.2	0.132304	0.403802	91.2	0.370593	0.509148	91.2	0.316364	0.416587
91.5	0.104775	0.281624	91.5	0.107841	0.335035	91.5	0.313544	0.388213	91.5	0.239	0.382461	91.5	0.310669	0.414606	91.5	0.131718	0.402569	91.5	0.36961	0.507967	91.5	0.315423	0.41549
91.8	0.104248	0.2805	91.8	0.107257	0.333837	91.8	0.31221	0.386956	91.8	0.238087	0.381177	91.8	0.309738	0.413478	91.8	0.131132	0.401336	91.8	0.368627	0.506787	91.8	0.314483	0.414392
92.1	0.103725	0.279383	92.1	0.106679	0.332653	92.1	0.310881	0.385705	92.1	0.237178	0.379899	92.1	0.308812	0.412355	92.1	0.13055	0.400109	92.1	0.367649	0.50561	92.1	0.313547	0.413299
92.4	0.10321	0.278278	92.4	0.106109	0.331497	92.4	0.309564	0.384465	92.4	0.23628	0.378633	92.4	0.307896	0.411241	92.4	0.129976	0.398893	92.4	0.366679	0.504442	92.4	0.312621	0.412215
92.7	0.102695	0.277173	92.7	0.10554	0.330342	92.7	0.308247	0.383226	92.7	0.235383	0.377366	92.7	0.306979	0.410128	92.7	0.129402	0.397677	92.7	0.36571	0.503274	92.7	0.311694	0.411132
93	0.10218	0.276069	93	0.10497	0.329186	93	0.30693	0.381986	93	0.234485	0.3761	93	0.306063	0.409014	93	0.128829	0.396461	93	0.36474	0.502105	93	0.310768	0.410048
93.3	0.101677	0.274983	93.3	0.104414	0.328061	93.3	0.30563	0.380764	93.3	0.233603	0.374852	93.3	0.30516	0.407915	93.3	0.128267	0.395261	93.3	0.363784	0.50095	93.3	0.309855	0.408979
93.6	0.101174	0.273897	93.6	0.103858	0.326936	93.6	0.304329	0.379541	93.6	0.23272	0.373603	93.6	0.304257	0.406816	93.6	0.127705	0.394062	93.6	0.362828	0.499794	93.6	0.308942	0.407909
93.9	0.10067	0.272811	93.9	0.103302	0.325811	93.9	0.303029	0.378319	93.9	0.231838	0.372355	93.9	0.303354	0.405717	93.9	0.127143	0.392862	93.9	0.361872	0.498638	93.9	0.30803	0.406839
94.2	0.100175	0.271737	94.2	0.102755	0.324687	94.2	0.30174	0.377108	94.2	0.230966	0.371119	94.2	0.30246	0.404627	94.2	0.126589	0.391673	94.2	0.360924	0.497491	94.2	0.307126	0.405779
94.5	0.0996825	0.27067	94.5	0.102211	0.323565	94.5	0.300456	0.375902	94.5	0.230099	0.369888	94.5	0.301571	0.403542	94.5	0.126038	0.390489	94.5	0.359981	0.496347	94.5	0.306227	0.404722
94.8	0.0991904	0.269603	94.8	0.101668	0.322442	94.8	0.299173	0.374697	94.8	0.229232	0.368657	94.8	0.300682	0.402457	94.8	0.125488	0.389305	94.8	0.359038	0.495204	94.8	0.305328	0.403666
95.1	0.098702	0.268541	95.1	0.101129	0.321324	95.1	0.297895	0.373497	95.1	0.22837	0.367432	95.1	0.299797	0.401377	95.1	0.124942	0.388127	95.1	0.358099	0.494064	95.1	0.304433	0.402615
95.4	0.0982209	0.267492	95.4	0.100599	0.320215	95.4	0.296628	0.372308	95.4	0.227518	0.366219	95.4	0.298921	0.400305	95.4	0.124403	0.386959	95.4	0.357168	0.492933	95.4	0.303547	0.401572
95.7	0.0977398	0.266443	95.7	0.100068	0.319105	95.7	0.295361	0.371119	95.7	0.226666	0.365006	95.7	0.298045	0.399234	95.7	0.123863	0.385791	95.7	0.356238	0.491802	95.7	0.302662	0.400529
96	0.0972587	0.265393	96	0.0995374	0.317996	96	0.294094	0.369931	96	0.225814	0.363792	96	0.297169	0.398163	96	0.123324	0.384623	96	0.355307	0.49067	96	0.301776	0.399486
96.3	0.0967883	0.264362	96.3	0.099019	0.316903	96.3	0.292843	0.368758	96.3	0.224977	0.362596	96.3	0.296306	0.397105	96.3	0.122796	0.383471	96.3	0.354389	0.489551	96.3	0.300903	0.398457
96.6	0.0963178	0.26333	96.6	0.0985006	0.31581	96.6	0.291593	0.367586	96.6	0.224139	0.3614	96.6	0.295443	0.396048	96.6	0.122268	0.382318	96.6	0.353471	0.488432	96.6	0.30003	0.397427
96.9	0.0958474	0.262299	96.9	0.0979821	0.314717	96.9	0.290342	0.366413	96.9	0.223302	0.360203	96.9	0.294579	0.39499	96.9	0.12174	0.381166	96.9	0.352553	0.487312	96.9	0.299157	0.396398
97.2	0.0953838	0.261279	97.2	0.0974716	0.313635	97.2	0.289103	0.365252	97.2	0.222474	0.359018	97.2	0.293725	0.393941	97.2	0.121219	0.380024	97.2	0.351643	0.486201	97.2	0.298293	0.395377
97.5	0.0949237	0.260265	97.5	0.096965	0.312559	97.5	0.287868	0.364095	97.5	0.221651	0.357838	97.5	0.292874	0.392897	97.5	0.120702	0.378887	97.5	0.350737	0.485093	97.5	0.297433	0.39436
97.8	0.0944636	0.259251	97.8	0.0964585	0.311483	97.8	0.286634	0.362939	97.8	0.220827	0.356659	97.8	0.292024	0.391853	97.8	0.120184	0.377749	97.8	0.349831	0.483986	97.8	0.296573	0.393343
98.1	0.0940069	0.258242	98.1	0.0959559	0.310412	98.1	0.285405	0.361788	98.1	0.220009	0.355485	98.1	0.291177	0.390813	98.1	0.11967	0.376617	98.1	0.348929	0.482882	98.1	0.295717	0.392331
98.4	0.0935568	0.257245	98.4	0.0954615	0.309352	98.4	0.284187	0.360648	98.4	0.219199	0.354322	98.4	0.290339	0.389782	98.4	0.119163	0.375495	98.4	0.348035	0.481786	98.4	0.294869	0.391327
98.7	0.0931067	0.256248	98.7	0.0949672	0.308292	98.7	0.282968	0.359507	98.7	0.21839	0.353159	98.7	0.289501	0.388751	98.7	0.118656	0.374373	98.7	0.347141	0.48069	98.7	0.294022	0.390323
99	0.0926567	0.255251	99	0.0944728	0.307232	99	0.28175	0.358367	99	0.217581	0.351996	99	0.288663	0.38772	99	0.118149	0.373251	99	0.346248	0.479594	99	0.293174	0.389319
99.3	0.0922164	0.25427	99.3	0.0939882	0.306183	99.3	0.280548	0.357242	99.3	0.216785	0.350849	99.3	0.287837	0.386702	99.3	0.117652	0.372144	99.3	0.345366	0.47851	99.3	0.292339	0.388328
99.6	0.0917761	0.25329	99.6	0.0935036	0.305134	99.6	0.279345	0.356117	99.6	0.215989	0.349702	99.6	0.287012	0.385684	99.6	0.117155	0.371036	99.6	0.344484	0.477426	99.6	0.291503	0.387336
99.9	0.0913358	0.252309	99.9	0.093019	0.304084	99.9	0.278143	0.354992	99.9	0.215194	0.348555	99.9	0.286186	0.384666	99.9	0.116658	0.369929	99.9	0.343601	0.476341	99.9	0.290668	0.386345
100.2	0.0909019	0.25134	100.2	0.0925422	0.303043	100.2	0.276951	0.353878	100.2	0.214407	0.347419	100.2	0.285368	0.383656	100.2	0.116167	0.368832	100.2	0.342727	0.475264	100.2	0.289841	0.385362
100.5	0.0904711	0.250375	100.5	0.0920691	0.302007	100.5	0.275764	0.352768	100.5	0.213625	0.346288	100.5	0.284554	0.382651	100.5	0.11568	0.367739	100.5	0.341857	0.474191	100.5	0.289017	0.384383
100.8	0.0900403	0.249411	100.8	0.0915961	0.30097	100.8	0.274578	0.351659	100.8	0.212842	0.345157	100.8	0.28374	0.381645	100.8	0.115193	0.366646	100.8	0.340986	0.473118	100.8	0.288194	0.383404
101.1	0.0896126	0.248452	101.1	0.0911266	0.299939	101.1	0.273396	0.350554	101.1	0.212064	0.344031	101.1	0.28293	0.380644	101.1	0.114709	0.365558	101.1	0.340119	0.472049	101.1	0.287374	0.382428
101.4	0.0891911	0.247504	101.4	0.0906641	0.298917	101.4	0.272225	0.34946	101.4	0.211295	0.342916	101.4	0.282127	0.379651	101.4	0.114232	0.36448	101.4	0.33926	0.470987	101.4	0.286563	0.381461
101.7	0.0887695	0.246556	101.7	0.0902016	0.297896	101.7	0.271054	0.348365	101.7	0.210526	0.341801	101.7	0.281325	0.378658	101.7	0.113754	0.363401	101.7	0.338401	0.469926	101.7	0.285751	0.380494
102	0.088348	0.245608	102	0.0897391	0.296875	102	0.269883	0.347271	102	0.209756	0.340686	102	0.280523	0.377666	102	0.113276	0.362323	102	0.337542	0.468864	102	0.28494	0.379527
102.3	0.0879354	0.244675	102.3	0.0892855	0.295869	102.3	0.268727	0.346191	102.3	0.209	0.339586	102.3	0.279732	0.376685	102.3	0.112808	0.361259	102.3	0.336694	0.467813	102.3	0.284139	0.378572
102.6	0.0875228	0.243743	102.6	0.0888319	0.294863	102.6	0.267571	0.345112	102.6	0.208243	0.338486	102.6	0.278941	0.375705	102.6	0.11234	0.360194	102.6	0.335846	0.466763	102.6	0.283339	0.377617
102.9	0.0871102	0.24281	102.9	0.0883783	0.293857	102.9	0.266415	0.344032	102.9	0.207486	0.337386	102.9	0.278151	0.374724	102.9	0.111872	0.35913	102.9	0.334998	0.465712	102.9	0.282539	0.376662
103.2	0.0867035	0.241888	103.2	0.0879313	0.292861	103.2	0.265269	0.342963	103.2	0.206738	0.336296	103.2	0.277367	0.373752	103.2	0.11141	0.358075	103.2	0.334157	0.464669	103.2	0.281747	0.375715
103.5	0.0862996	0.240971	103.5	0.0874875	0.29187	103.5	0.264129	0.341898	103.5	0.205994	0.335212	103.5	0.276588	0.372783	103.5	0.11095	0.357024	103.5	0.33332	0.463629	103.5	0.280958	0.374771
103.8	0.0858958	0.240054	103.8	0.0870438	0.290879	103.8	0.262988	0.340833	103.8	0.20525	0.334127	103.8	0.275808	0.371815	103.8	0.110491	0.355974	103.8	0.332483	0.462589	103.8	0.280169	0.373828
104.1	0.0854948	0.239142	104.1	0.0866033	0.289893	104.1	0.261853	0.339772	104.1	0.20451	0.333048	104.1	0.275032	0.370851	104.1	0.110035	0.354928	104.1	0.33165	0.461553	104.1	0.279384	0.372888
104.4	0.0850994	0.23824	104.4	0.0861693	0.288916	104.4	0.260727	0.338722	104.4	0.203778	0.331978	104.4	0.274264	0.369894	104.4	0.109585	0.353891	104.4	0.330824	0.460524	104.4	0.278606	0.371956
104.7	0.0847041	0.237337	104.7	0.0857353	0.28794	104.7	0.259601	0.337671	104.7	0.203046	0.330908	104.7	0.273495	0.368938	104.7	0.109134	0.352855	104.7	0.329997	0.459495	104.7	0.277829	0.371025
105	0.0843087	0.236435	105	0.0853013	0.286963	105	0.258476	0.336621	105	0.202314	0.329839	105	0.272726	0.367981	105	0.108684	0.351818	105	0.329171	0.458466	105	0.277051	0.370093
105.3	0.0839217	0.235548	105.3	0.0848768	0.286001	105.3	0.257365	0.335584	105.3	0.201594	0.328784	105.3	0.271969	0.367037	105.3	0.108242	0.350794	105.3	0.328355	0.457448	105.3	0.276284	0.369172
105.6	0.0835346	0.23466	105.6	0.0844523	0.285039	105.6	0.256254	0.334548	105.6	0.200874	0.327729	105.6	0.271211	0.366092	105.6	0.107801	0.349771	105.6	0.32754	0.45643	105.6	0.275517	0.368252
105.9	0.0831475	0.233773	105.9	0.0840278	0.284077	105.9	0.255144	0.333511	105.9	0.200154	0.326674	105.9	0.270453	0.365147	105.9	0.107359	0.348748	105.9	0.326724	0.455411	105.9	0.27475	0.367331
106.2	0.0827658	0.232895	106.2	0.0836094	0.283124	106.2	0.254043	0.332484	106.2	0.199442	0.325628	106.2	0.269702	0.36421	106.2	0.106923	0.347733	106.2	0.325915	0.4544	106.2	0.273991	0.366418
106.5	0.0823868	0.232022	106.5	0.0831941	0.282176	106.5	0.252947	0.331461	106.5	0.198734	0.324588	106.5	0.268955	0.363277	106.5	0.10649	0.346723	106.5	0.32511	0.453392	106.5	0.273234	0.365509
106.8	0.0820077	0.231149	106.8	0.0827788	0.281227	106.8	0.251851	0.330439	106.8	0.198026	0.323547	106.8	0.268208	0.362344	106.8	0.106057	0.345713	106.8	0.324305	0.452385	106.8	0.272478	0.364599
107.1	0.0816313	0.230281	107.1	0.0823665	0.280284	107.1	0.250759	0.329421	107.1	0.197321	0.322512	107.1	0.267464	0.361415	107.1	0.105626	0.344707	107.1	0.323503	0.45138	107.1	0.271725	0.363693
107.4	0.0812601	0.229422	107.4	0.0819602	0.279349	107.4	0.249678	0.328412	107.4	0.196625	0.321485	107.4	0.266728	0.360493	107.4	0.105201	0.34371	107.4	0.322707	0.450383	107.4	0.27098	0.362795
107.7	0.0808889	0.228564	107.7	0.0815539	0.278415	107.7	0.248596	0.327403	107.7	0.195928	0.320459	107.7	0.265991	0.359571	107.7	0.104776	0.342713	107.7	0.321912	0.449386	107.7	0.270234	0.361897
108	0.0805177	0.227705	108	0.0811476	0.277481	108	0.247515	0.326394	108	0.195231	0.319433	108	0.265254	0.35865	108	0.104351	0.341716	108	0.321117	0.448388	108	0.269488	0.360998
108.3	0.0801541	0.22686	108.3	0.08075	0.27656	108.3	0.246448	0.325399	108.3	0.194545	0.31842	108.3	0.264527	0.357739	108.3	0.103934	0.340732	108.3	0.320332	0.447401	108.3	0.268753	0.36011
108.6	0.0797905	0.226015	108.6	0.0803524	0.275639	108.6	0.24538	0.324403	108.6	0.19386	0.317408	108.6	0.263801	0.356829	108.6	0.103517	0.339747	108.6	0.319547	0.446414	108.6	0.268017	0.359223
108.9	0.0794269	0.22517	108.9	0.0799548	0.274719	108.9	0.244313	0.323408	108.9	0.193174	0.316396	108.9	0.263074	0.355918	108.9	0.1031	0.338763	108.9	0.318762	0.445427	108.9	0.267282	0.358335
109.2	0.0790683	0.224334	109.2	0.0795629	0.273803	109.2	0.243256	0.322421	109.2	0.192496	0.315392	109.2	0.262354	0.355015	109.2	0.102688	0.337787	109.2	0.317983	0.444447	109.2	0.266553	0.357455
109.5	0.0787121	0.223503	109.5	0.0791738	0.272889	109.5	0.242203	0.321439	109.5	0.191821	0.314394	109.5	0.261638	0.354115	109.5	0.102279	0.336815	109.5	0.317208	0.44347	109.5	0.265828	0.356578
109.8	0.078356	0.222671	109.8	0.0787847	0.271975	109.8	0.24115	0.320457	109.8	0.191147	0.313395	109.8	0.260921	0.353216	109.8	0.10187	0.335844	109.8	0.316433	0.442493	109.8	0.265102	0.355701
110.1	0.0780022	0.221844	110.1	0.0783983	0.271065	110.1	0.240101	0.319479	110.1	0.190476	0.312401	110.1	0.260208	0.35232	110.1	0.101463	0.334876	110.1	0.315661	0.441519	110.1	0.26438	0.354827
110.4	0.0776533	0.221026	110.4	0.0780175	0.270162	110.4	0.239062	0.31851	110.4	0.189812	0.311416	110.4	0.259501	0.351431	110.4	0.101061	0.333917	110.4	0.314895	0.440553	110.4	0.263664	0.35396
110.7	0.0773044	0.220208	110.7	0.0776367	0.269259	110.7	0.238023	0.317541	110.7	0.189148	0.310431	110.7	0.258794	0.350542	110.7	0.10066	0.332957	110.7	0.314129	0.439586	110.7	0.262949	0.353094
111	0.0769554	0.21939	111	0.0772558	0.268356	111	0.236984	0.316572	111	0.188484	0.309446	111	0.258087	0.349654	111	0.100258	0.331998	111	0.313364	0.438619	111	0.262233	0.352227
111.3	0.0766135	0.218585	111.3	0.0768831	0.267466	111.3	0.235959	0.315615	111.3	0.187831	0.308475	111.3	0.25739	0.348776	111.3	0.0998638	0.331051	111.3	0.312608	0.437662	111.3	0.261528	0.351371
111.6	0.0762716	0.21778	111.6	0.0765103	0.266576	111.6	0.234934	0.314659	111.6	0.187178	0.307503	111.6	0.256693	0.347898	111.6	0.0994696	0.330104	111.6	0.311852	0.436705	111.6	0.260822	0.350515
111.9	0.0759297	0.216975	111.9	0.0761375	0.265686	111.9	0.233909	0.313703	111.9	0.186524	0.306531	111.9	0.255996	0.34702	111.9	0.0990754	0.329157	111.9	0.311096	0.435748	111.9	0.260116	0.349659
112.2	0.0755924	0.216179	112.2	0.0757707	0.264805	112.2	0.232893	0.312755	112.2	0.185878	0.305568	112.2	0.255305	0.346149	112.2	0.098686	0.328218	112.2	0.310346	0.434797	112.2	0.259416	0.348809
112.5	0.0752574	0.215387	112.5	0.0754069	0.263928	112.5	0.231882	0.311811	112.5	0.185235	0.30461	112.5	0.254617	0.345281	112.5	0.0982991	0.327283	112.5	0.309599	0.43385	112.5	0.25872	0.347963
112.8	0.0749224	0.214595	112.8	0.0750432	0.263051	112.8	0.230871	0.310867	112.8	0.184592	0.303651	112.8	0.25393	0.344414	112.8	0.0979121	0.326348	112.8	0.308852	0.432902	112.8	0.258024	0.347117
113.1	0.0745895	0.213807	113.1	0.0746827	0.262178	113.1	0.229864	0.309928	113.1	0.183952	0.302697	113.1	0.253245	0.34355	113.1	0.0975276	0.325417	113.1	0.308108	0.431958	113.1	0.25733	0.346274
113.4	0.0742612	0.213027	113.4	0.074329	0.261314	113.4	0.228866	0.308996	113.4	0.18332	0.301751	113.4	0.252567	0.342692	113.4	0.0971477	0.324493	113.4	0.307371	0.431021	113.4	0.256643	0.345438
113.7	0.0739328	0.212248	113.7	0.0739752	0.260449	113.7	0.227868	0.308065	113.7	0.182687	0.300805	113.7	0.251888	0.341835	113.7	0.0967678	0.32357	113.7	0.306633	0.430083	113.7	0.255956	0.344601
114	0.0736045	0.211468	114	0.0736214	0.259585	114	0.22687	0.307134	114	0.182054	0.299859	114	0.25121	0.340978	114	0.0963879	0.322647	114	0.305896	0.429145	114	0.255269	0.343765
114.3	0.0732826	0.210701	114.3	0.073275	0.258733	114.3	0.225886	0.306214	114.3	0.181431	0.298926	114.3	0.25054	0.340131	114.3	0.096015	0.321735	114.3	0.305167	0.428217	114.3	0.254592	0.342939
114.6	0.0729608	0.209933	114.6	0.0729286	0.257881	114.6	0.224902	0.305295	114.6	0.180808	0.297993	114.6	0.249871	0.339284	114.6	0.095642	0.320824	114.6	0.304439	0.427289	114.6	0.253914	0.342113
114.9	0.0726389	0.209166	114.9	0.0725821	0.257029	114.9	0.223917	0.304376	114.9	0.180185	0.29706	114.9	0.249202	0.338437	114.9	0.095269	0.319912	114.9	0.30371	0.426361	114.9	0.253236	0.341286
115.2	0.0723213	0.208407	115.2	0.0722404	0.256185	115.2	0.222942	0.303465	115.2	0.179568	0.296136	115.2	0.248538	0.337597	115.2	0.0949005	0.319008	115.2	0.302987	0.425439	115.2	0.252564	0.340466
115.5	0.0720058	0.207651	115.5	0.0719011	0.255345	115.5	0.22197	0.302558	115.5	0.178955	0.295215	115.5	0.247878	0.33676	115.5	0.0945343	0.318108	115.5	0.302268	0.42452	115.5	0.251895	0.33965
115.8	0.0716903	0.206896	115.8	0.0715618	0.254505	115.8	0.220999	0.301651	115.8	0.178342	0.294294	115.8	0.247217	0.335923	115.8	0.0941681	0.317208	115.8	0.301548	0.423601	115.8	0.251226	0.338833
116.1	0.0713769	0.206145	116.1	0.0712248	0.253669	116.1	0.220032	0.300748	116.1	0.177732	0.293378	116.1	0.24656	0.335089	116.1	0.093804	0.316312	116.1	0.300831	0.422685	116.1	0.250561	0.338019
116.4	0.0710676	0.205402	116.4	0.0708924	0.252841	116.4	0.219074	0.299852	116.4	0.177128	0.29247	116.4	0.245908	0.334262	116.4	0.0934444	0.315423	116.4	0.30012	0.421776	116.4	0.249901	0.337212
116.7	0.0707583	0.204658	116.7	0.07056	0.252013	116.7	0.218116	0.298957	116.7	0.176524	0.291561	116.7	0.245257	0.333435	116.7	0.0930847	0.314534	116.7	0.299409	0.420866	116.7	0.249241	0.336405
117	0.070449	0.203915	117	0.0702276	0.251186	117	0.217158	0.298062	117	0.17592	0.290653	117	0.244605	0.332608	117	0.0927251	0.313645	117	0.298698	0.419957	117	0.24858	0.335598
117.3	0.0701457	0.203183	117.3	0.069902	0.25037	117.3	0.216213	0.297178	117.3	0.175326	0.289757	117.3	0.243962	0.33179	117.3	0.0923718	0.312767	117.3	0.297996	0.419056	117.3	0.247929	0.3348
117.6	0.0698424	0.202451	117.6	0.0695764	0.249553	117.6	0.215268	0.296294	117.6	0.174731	0.288861	117.6	0.243319	0.330973	117.6	0.0920186	0.31189	117.6	0.297293	0.418156	117.6	0.247278	0.334002
117.9	0.0695391	0.201719	117.9	0.0692508	0.248737	117.9	0.214323	0.295411	117.9	0.174137	0.287964	117.9	0.242676	0.330156	117.9	0.0916654	0.311012	117.9	0.296591	0.417256	117.9	0.246627	0.333204
118.2	0.0692397	0.200995	118.2	0.0689293	0.247934	118.2	0.213386	0.294535	118.2	0.173548	0.287076	118.2	0.242038	0.329345	118.2	0.0913163	0.310142	118.2	0.295894	0.416361	118.2	0.245981	0.332412
118.5	0.0689423	0.200275	118.5	0.06861	0.247137	118.5	0.212454	0.293663	118.5	0.172963	0.286192	118.5	0.241404	0.328537	118.5	0.0909693	0.309275	118.5	0.2952	0.41547	118.5	0.245338	0.331624
118.8	0.0686449	0.199554	118.8	0.0682906	0.246339	118.8	0.211521	0.29279	118.8	0.172378	0.285308	118.8	0.240769	0.327729	118.8	0.0906224	0.308408	118.8	0.294506	0.414579	118.8	0.244695	0.330835
119.1	0.0683495	0.198838	119.1	0.0679728	0.245546	119.1	0.210593	0.291922	119.1	0.171795	0.284427	119.1	0.240137	0.326924	119.1	0.0902775	0.307545	119.1	0.293815	0.41369	119.1	0.244055	0.330049
119.4	0.0680578	0.198128	119.4	0.0676582	0.244761	119.4	0.209673	0.291061	119.4	0.171219	0.283554	119.4	0.239511	0.326126	119.4	0.0899366	0.306689	119.4	0.293129	0.412808	119.4	0.243421	0.32927
119.7	0.0677661	0.197419	119.7	0.0673436	0.243977	119.7	0.208754	0.2902	119.7	0.170643	0.282682	119.7	0.238885	0.325327	119.7	0.0895958	0.305833	119.7	0.292444	0.411925	119.7	0.242786	0.32849
120	0.0674744	0.19671	120	0.067029	0.243192	120	0.207834	0.289339	120	0.170066	0.281809	120	0.238259	0.324529	120	0.089255	0.304977	120	0.291758	0.411043	120	0.242152	0.327711
