# Supplementary material for: Cost-effectiveness analysis of eight first-line treatments for metastatic hormone-sensitive prostate cancer in China
Source: Front Pharmacol. 2025 Nov 28;16:1684966. doi: 10.3389/fphar.2025.1684966 (PMC12698425; doi:10.3389/fphar.2025.1684966)
Supplement: Supplementary file 3 [file Supplementaryfile3.xlsx]

## Sheet: Table S9
Table S9. Detailed information of the deterministic sensitivity analysis.
ADT VS Docetaxel plus ADT
Variable Name	Variable		ICER
	Low	High	Low	High
Cost of Docetaxel/mg	1.696	2.544	118229	149218
Cost of Follow up/cycle	990.685	1839.84	121439	146007
Discount for cost&utilty	0	0.08	122275	141422
Body Surface Area	1.5	1.9	123814	141831
Utility of progressed patients	0.405	0.495	127605	140458
Cost of Management/cycle	241.5	448.5	130729	136718
Cost of Abiraterone/table	0.73	15.23	133463	138364
Subsequent therapy rate in ADT	0.63	0.77	132284	135162
Cost of Terminal care	8904.7	16537.3	132519	134927
Cost of AE	1244.7	1521.3	133252	134194
Cost of Best Supportive Care/cycle	247.1	458.9	133311	134135
Cost of Triptorelin/mg	21.616	32.424	133498	133949
Cost of Enzalutamide/table	5.416	8.124	133505	133941
Cost of Leuprorelin/mg	27.08	40.62	133511	133935
ADT VS Abiraterone plus ADT
Variable Name	Variable		ICER
	Low	High	Low	High
Cost of Abiraterone/table	0.73	15.23	13453.2	88475
Utility of PFS	0.7785	0.9515	13050.2	26267
Utility of PFS with ADT alone	0.747	0.913	14551.9	21749.5
Cost of Follow up/cycle	990.685	1839.84	14156.8	20717.6
Cost of Management/cycle	241.5	448.5	16637.5	18236.8
Utility of progressed patients	0.405	0.495	16800.7	18123.7
Cost of Enzalutamide/table	5.416	8.124	16965.7	17908.6
Discount for cost&utilty	0	0.08	17100.8	18009.1
Cost of Terminal care	8904.7	16537.3	17000.9	17873.4
Cost of Docetaxel/mg	1.696	2.544	17135.5	17738.8
Subsequent therapy rate in ADT	0.63	0.77	17247.5	17626.8
Body Surface Area	1.5	1.9	17279.3	17630.1
Cost of Best Supportive Care/cycle	247.1	458.9	17357.5	17516.8
Cost of Triptorelin/mg	21.616	32.424	17374.3	17500
Cost of Leuprorelin/mg	27.08	40.62	17378.1	17496.2
Cost of AE	1244.7	1521.3	17424.7	17449.6
ADT VS Enzalutamide plus ADT
Variable Name	Variable		ICER
	Low	High	Low	High
Utility of PFS	0.7785	0.9515	34838.2	60096.5
Utility of PFS with ADT alone	0.747	0.913	38566.9	51506.4
Cost of Enzalutamide/table	5.416	8.124	38485.5	49729
Cost of Follow up/cycle	990.685	1839.84	39826	48388.5
Cost of Management/cycle	241.5	448.5	43063.6	45150.9
Utility of progressed patients	0.405	0.495	43140.8	45118
Cost of Abiraterone/table	0.73	15.23	42321.8	44207.4
Discount for cost&utilty	0	0.08	43120	44738.4
Cost of Terminal care	8904.7	16537.3	43577.3	44637.2
Cost of Best Supportive Care/cycle	247.1	458.9	43941.2	44273.3
Cost of Docetaxel/mg	1.696	2.544	43961.3	44253.2
Subsequent therapy rate in ADT	0.63	0.77	43969.9	44244.6
Body Surface Area	1.5	1.9	44030.9	44200.6
Subsequent therapy rate in Enzalutamide	0.603	0.737	44064.8	44149.7
Cost of AE	1244.7	1521.3	44105.4	44109.1
ADT VS Apalutamide plus ADT
Variable Name	Variable		ICER
	Low	High	Low	High
Utility of PFS	0.7785	0.9515	44505.5	129445
Utility of PFS with ADT alone	0.747	0.913	46152	117276
Cost of Apalutamide/table	5.44	8.16	55182.1	77292.7
Cost of Follow up/cycle	990.685	1839.84	58806.9	73667.9
Cost of Terminal care	8904.7	16537.3	60220.1	72254.6
Cost of Abiraterone/table	0.73	15.23	59507	66614.8
Utility of progressed patients	0.405	0.495	63269.9	69496.9
Cost of Management/cycle	241.5	448.5	64426	68048.7
Cost of Best Supportive Care/cycle	247.1	458.9	64466.8	68007.9
Cost of Enzalutamide/table	5.416	8.124	65378.9	67095.8
Subsequent therapy rate in ADT	0.63	0.77	65821.2	66653.6
Discount for cost&utilty	0	0.08	65789.4	66402
Cost of Docetaxel/mg	1.696	2.544	65980.9	66493.8
Body Surface Area	1.5	1.9	66103.2	66401.4
Subsequent therapy rate in Apalutamide	0.423	0.517	66111.4	66363.3
Cost of AE	1244.7	1521.3	66183	66291.7
Cost of Triptorelin/mg	21.616	32.424	66230.3	66244.4
Cost of Leuprorelin/mg	27.08	40.62	66230.8	66244
ADT VS Rezvilutamide plus ADT
Variable Name	Variable		ICER
	Low	High	Low	High
Utility of PFS	0.7785	0.9515	37246.9	75146.9
Utility of PFS with ADT alone	0.747	0.913	41606.5	62033.2
Cost of Rezvilutamide/table	7.92	11.88	41470.6	58143.1
Cost of Follow up/cycle	990.685	1839.84	46648.2	52965.6
Cost of Abiraterone/table	0.73	15.23	44572.1	50100.4
Utility of progressed patients	0.405	0.495	47886	51888.2
Discount for cost&utilty	0	0.08	47922.1	51004.4
Cost of Management/cycle	241.5	448.5	49036.9	50576.9
Cost of Enzalutamide/table	5.416	8.124	49299.6	50314.1
Cost of Terminal care	8904.7	16537.3	49362.5	50251.3
Cost of Docetaxel/mg	1.696	2.544	49481.5	50132.2
Body Surface Area	1.5	1.9	49636.6	50014.9
Subsequent therapy rate in ADT	0.63	0.77	49618.4	49995.3
Cost of Best Supportive Care/cycle	247.1	458.9	49748.8	49864.9
Subsequent therapy rate in Rezvilutamide	0.243	0.297	49776.6	49837.1
Cost of AE	1244.7	1521.3	49787.1	49826.6
ADT VS Abiraterone plus ADT with docetaxel
Variable Name	Variable		ICER
	Low	High	Low	High
Cost of Abiraterone/table	0.73	15.23	13453.2	88475
Utility of PFS	0.7785	0.9515	13050.2	26267
Utility of PFS with ADT alone	0.747	0.913	14551.9	21749.5
Cost of Docetaxel/mg	1.696	2.544	17135.5	17738.8
Body Surface Area	1.5	1.9	17279.3	17630.1
Cost of Follow up/cycle	990.685	1839.84	14156.8	20717.6
Discount for cost&utilty	0	0.08	17100.8	18009.1
Utility of progressed patients	0.405	0.495	16800.7	18123.7
Cost of Management/cycle	241.5	448.5	16637.5	18236.8
Cost of Terminal care	8904.7	16537.3	17000.9	17873.4
Subsequent therapy rate in ADT	0.63	0.77	17247.5	17626.8
Cost of Best Supportive Care/cycle	247.1	458.9	17357.5	17516.8
Cost of Enzalutamide/table	5.416	8.124	16965.7	17908.6
Cost of Triptorelin/mg	21.616	32.424	17374.3	17500
Cost of Leuprorelin/mg	27.08	40.62	17378.1	17496.2
Cost of AE	1244.7	1521.3	17424.7	17449.6
ADT VS Enzalutamide plus ADT with docetaxel
Variable Name	Variable		ICER
	Low	High	Low	High
Utility of PFS	0.7785	0.9515	60296.2	119957
Utility of PFS with ADT alone	0.747	0.913	67643.1	98642
Cost of Darotamide/table	5.536	8.304	72627.3	87879
Cost of Docetaxel/mg	1.696	2.544	73797.7	86708.6
Body Surface Area	1.5	1.9	76124.7	83631
Utility of progressed patients	0.405	0.495	76829.3	83996.4
Discount for cost&utilty	0	0.08	76432.4	82648.3
Cost of Follow up/cycle	990.685	1839.84	77317	83189.3
Cost of Abiraterone/table	0.73	15.23	76858.9	80443.5
Cost of Management/cycle	241.5	448.5	79537.4	80968.9
Cost of Enzalutamide/table	5.416	8.124	79858.2	80648.1
Cost of Terminal care	8904.7	16537.3	79955.9	80550.4
Cost of Best Supportive Care/cycle	247.1	458.9	79962.2	80544.1
Subsequent therapy rate in ADT	0.63	0.77	80074.9	80431.4
Cost of Triptorelin/mg	21.616	32.424	80166.1	80340.2
Cost of Leuprorelin/mg	27.08	40.62	80171.4	80334.9
Cost of AE	1244.7	1521.3	80190.4	80315.9
Subsequent therapy rate in Darotamide	0.5112	0.6248	80222.1	80284.2
